# Supplementary material for: Structural analysis of N-glycans in chicken trachea and lung reveals potential receptors of chicken influenza viruses
Source: Sci Rep. 2022 Feb 8;12:2081. doi: 10.1038/s41598-022-05961-x (PMC8827061; doi:10.1038/s41598-022-05961-x)
Supplement: Supplementary file 8 — Supplementary Table S6. [file 41598_2022_5961_MOESM8_ESM.xlsx]

## Sheet: Table S4. glycan sequences
	Table S4. Sialylated and/or sulfated glycan sequences found in N-glycans of chicken trachea and/or lung and their presence or absence on the CFG glycan arrays
		chicken tissue			Mammalian Printed Array
		Trachea	Lung		Ver 4.0	Ver 4.1	Ver 4.2	Ver 5.0
	(α2,3-Sia)
	Neu5Acα2-3Galβ1-4GlcNAcβ1-	+	+		+	+	+	+
	Neu5Acα2-3Galβ1-4[6OSO3]GlcNAcβ1-	-	+		+	+	+	+
	Neu5Acα2-3Galβ1-4(Fucα1-3)GlcNAcβ1-	+	-		+	+	+	+
	Neu5Acα2-3Galβ1-4(Fucα1-3)[6OSO3]GlcNAcβ1-	-	-		+	+	+	+
	Neu5Acα2-3Galβ1-4GlcNAcβ1-3Galβ1-4GlcNAcβ1-3Galβ1-4GlcNAcβ1-	-	+		-	-	-	+
	(α2,6-Sia)
	Neu5Acα2-6Galβ1-4GlcNAcβ1-	+	+		+	+	+	+
	Neu5Acα2-6GaNAclβ1-4GlcNAcβ1-	+	+		+	+	+	+
	(sulfated and non-sialylated)
	Galβ1-4[6OSO3]GlcNAcβ1-	-	+		-	-	-	-
	Galβ1-4(Fucα1-3)[6OSO3]GlcNAcβ1-	+	-		+	+	+	+
	[4/6OSO3]-GaNAclβ1-4GlcNAcβ1-	-	+		-	-	-	-
	[4/6OSO3]-GaNAclβ1-4(Fucα1-3)GlcNAcβ1-	+	-		-	-	-	-

## Sheet: Table S4. CFG Summary
	Table S4. Summary of the results of CFG glycan arrays with chicken influenza A virusesa)
	chicken influenza A virus	H5N1	H2N2b)	H3N6	H5N2	H7N3	H9N2
	Mammalian Printed Array	Ver 4.0	Ver 4.1	Ver 4.1	Ver 4.2	Ver 5.0	Ver 5.0
	Neu5Acα2-3Galβ1-4GlcNAcβ1-	++	+/-b)	+++	++	++	+++
	Neu5Acα2-3Galβ1-4[6OSO3]GlcNAcβ1-	+++	-	+++	+++	-	+
	Neu5Acα2-3Galβ1-4(Fucα1-3)GlcNAcβ1-	+	-	-	+	+++	-
	Neu5Acα2-3Galβ1-4(Fucα1-3)[6OSO3]GlcNAcβ1-	-	-	-	+	-	-
	biantennary N-glycan with two Neu5Acα2-3Galβ1-4GlcNAcβ1-branches	+	-	+++	+	++	+
	triiantennary N-glycan with three Neu5Acα2-3Galβ1-4GlcNAcβ1-branches	NAc)	NAc)	NAc)	NAc)	+	+
	tetraantennary N-glycan with four Neu5Acα2-3Galβ1-4GlcNAcβ1-branches	NAc)	NAc)	NAc)	NAc)	-	+
	Neu5Acα2-3Galβ1-4GlcNAcβ1-3Galβ1-4GlcNAcβ1-3Galβ1-4GlcNAcβ1-	NAc)	NAc)	NAc)	NAc)	+	-
	a) Some glycans on the array have the same glycan sequences partially, but showed different the signal intensity. In these cases, the glycan with the highest signal among them was selected and its relative intensity (with the highest signal in the array as 100%) was scored as follows:
	+++: 70~100%
	++: 40~70%
	+: 10~40%
	-: <10%
	b) H2N2 strongly binds to glycans with Neu5Acα2-3Galβ1-3(Neu5Acα2-3Galβ1-4GlcNAcβ1-6)GalNAcα- or Neu5Acα2-3Galβ1-3(Neu5Acα2-3Galβ1-4)GlcNAcβ-, while only weakly binds to most other glycans.
	c) NA, not avilable.

## Sheet: H5N1
	1	Influenza A hemagglutinin H5N1:Influenza A Chicken H5N1 hemagglutinin
		PROTEIN View:cbp_1508
		Glycan Array:1759
		Mammalian Printed Array Ver 4.0
		2010-01-23
		Charles J. Russell
		* When the one with the highest signal intensity is 100%, those with the signal intensity of 10 to 100% is shown in yellow.
		** Among those showing a signal intensity of 10 to 100%, those who posses Neu5Acα2-3Galβ1-4GlcNAcβ1-, Neu5Acα2-3Galβ1-4[6OSO3]GlcNAcβ1-, Neu5Acα2-3Galβ1-4(Fucα1-3)GlcNAcβ1-, Neu5Acα2-3Galβ1-4(Fucα1-3)[6OSO3]GlcNAcβ1-, Neu5Acα2-3Galβ1-4GlcNAcβ1-3Galβ1-4GlcNAcβ1-3Galβ1-4GlcNAcβ1- are showin in red.
		A/Chicken H5N1 15ug HA- precomplex Slide#10223 CFG#1759 8/26/2009 Alexa488 Hong
	Chart Number*	Structure**	RFU*	STDEV	SEM	%CV
	240	Neu5Aca2-3Galb1-4[6OSO3]GlcNAcb-Sp8	23861	4295.23	2147.61	18.0011
	310	Neu5Aca2-3Galb1-3(Neu5Aca2-3Galb1-4GlcNAcb1-6)GalNAca-Sp14	13441	2578.23	1289.11	19.1818
	232	Neu5Aca2-3Galb1-3[6OSO3]GalNAca-Sp8	7150.56	2260.24	1130.12	31.6092
	233	Neu5Aca2-3Galb1-3(Neu5Aca2-6)GalNAca-Sp8	7137.52	959.583	479.791	13.4442
	320	Neu5Aca2-3Galb1-4GlcNAcb1-2Mana1-3(Neu5Aca2-3Galb1-4GlcNAcb1-2Mana1-6)Manb1-4GlcNAcb1-4GlcNAcb-Sp12	3907.88	390.59	195.295	9.99494
	214	Neu5Aca2-3Galb1-3GalNAca-Sp8	3669.76	484.408	242.204	13.2
	374	Neu5Aca2-3Galb1-4(Fuca1-3)GlcNAcb1-3GalNAca-Sp14	3422.72	1117.7	558.851	32.6553
	299	GlcAb1-3GlcNAcb-Sp8	3145.28	592.629	296.314	18.8418
	224	Neu5Aca2-3(Neu5Aca2-3Galb1-3GalNAcb1-4)Galb1-4Glcb-Sp0	2648.81	1015.33	507.664	38.3314
	236	Neu5Aca2-3Galb1-3GlcNAcb1-3Galb1-4GlcNAcb-Sp0	2333.45	919.128	459.564	39.3893
	241	Neu5Aca2-3Galb1-4(Fuca1-3)[6OSO3]GlcNAcb-Sp8	2305	1027.35	513.677	44.5707
	250	Neu5Aca2-3Galb1-4GlcNAcb1-3Galb1-4GlcNAcb-Sp0	2072.95	903.343	451.671	43.5775
	210	[3OSO3]Galb1-4(Fuca1-3)[6OSO3]GlcNAc-Sp8	1861.47	978.822	489.411	52.5832
	246	Neu5Aca2-3Galb1-4(Fuca1-3)GlcNAcb1-3Galb1-4GlcNAcb-Sp8	1464.93	277.912	138.956	18.9711
	386	Fuca1-2Galb1-3GalNAca1-3(Fuca1-2)Galb1-4GlcNAcb-Sp0	1446.78	2125.24	1062.62	146.895
	349	Galb1-3GlcNAcb1-2Mana1-3(Galb1-3GlcNAcb1-2Mana1-6)Manb1-4GlcNAcb1-4(Fuca1-6)GlcNAcb-Sp22	1417.44	2386.85	1193.43	168.392
	32	[3OSO3]Galb1-4[6OSO3]GlcNAcb-Sp8	1276.53	391.103	195.552	30.638
	359	Gala1-3Galb1-4GlcNAcb1-2Mana1-3(Gala1-3Galb1-4GlcNAcb1-2Mana1-6)Manb1-4GlcNAcb1-4GlcNAcb-Sp20	1275.75	268.44	134.22	21.0418
	433	Galb1-4GlcNAcb1-4(Galb1-4GlcNAcb1-2)Mana1-3(GlcNAcb1-4)(Galb1-4GlcNAcb1-2Mana1-6)Manb1-4GlcNAcb1-4GlcNAc-Sp21	1265.36	196.459	98.2294	15.526
	311	Neu5Aca2-3Galb1-3(Neu5Aca2-6)GalNAca-Sp14	1217.91	274.985	137.493	22.5784
	360	Mana1-3(Galb1-4GlcNAcb1-2Mana1-6)Manb1-4GlcNAcb1-4GlcNAcb-Sp12	1192.03	649.704	324.852	54.5042
	112	Gala1-4(Fuca1-2)Galb1-4GlcNAcb-Sp8	1190.34	1418.74	709.371	119.188
	434	Galb1-4GlcNAcb1-2Mana1-3(GlcNAcb1-4)(Galb1-4GlcNAcb1-6(Galb1-4GlcNAcb1-2)Mana1-6)Manb1-4GlcNAcb1-4GlcNAc-Sp21	1166.45	1080.54	540.272	92.6349
	313	Neu5Aca2-3Galb1-4GlcNAcb1-2Mana1-3(Neu5Aca2-6Galb1-4GlcNAcb1-2Mana1-6)Manb1-4GlcNAcb1-4GlcNAcb-Sp12	1120.71	99.1576	49.5788	8.84772
	239	Neu5Aca2-3Galb1-3GlcNAcb-Sp8	1117.49	90.1561	45.0781	8.06777
	384	GlcNacb1-2(GlcNacb1-4)Mana1-3(GlcNacb1-2Mana1-6)Manb1-4GlcNacb1-4GlcNac-Sp21	1109.28	273.617	136.808	24.6662
	287	[6OSO3]Galb1-4[6OSO3]GlcNAcb-Sp0	1095.87	191.95	95.9752	17.5158
	260	Neu5Aca2-6Galb1-4GlcNAcb1-3Galb1-4GlcNAcb-Sp0	1093.58	485.779	242.89	44.4212
	31	[3OSO3]Galb1-4[6OSO3]GlcNAcb-Sp0	1092.62	497.631	248.816	45.5449
	292	Galb1-4GlcNAcb1-2Mana1-3(Neu5Aca2-6Galb1-4GlcNAcb1-2Mana1-6)Manb1-4GlcNAcb1-4GlcNAcb-Sp12	1088.03	353.262	176.631	32.4681
	332	(Neu5Aca2-3-Galb1-3)(((Neu5Aca2-3-Galb1-4(Fuca1-3))GlcNAcb1-6)GalNAc-Sp14	1080.29	521.634	260.817	48.2865
	66	Fuca1-2Galb1-4(Fuca1-3)GlcNAcb1-3Galb1-4(Fuca1-3)GlcNAcb-Sp0	993.115	382.92	191.46	38.5574
	51	Neu5Aca2-6Galb1-4GlcNAcb1-2Mana1-3(Neu5Aca2-6Galb1-4GlcNAcb1-2Mana1-6)Manb1-4GlcNAcb1-4GlcNAcb-N(LT)AVL	989.477	118.058	59.0288	11.9313
	249	Neu5Aca2-3Galb1-4GlcNAcb-Sp8	985.588	1032.22	516.111	104.732
	354	KDNa2-3Galb1-4Glc-Sp0	981.262	918.995	459.497	93.6544
	42	[6OSO3]Galb1-4[6OSO3]Glcb-Sp8	959.533	488.089	244.044	50.8673
	426	Fuca1-2Galb1-3GlcNAcb1-3(Galb1-4GlcNAcb1-6)Galb1-4Glc-Sp21	946.506	507.789	253.895	53.6488
	220	Neu5Aca2-3(6-O-Su)Galb1-4(Fuca1-3)GlcNAcb-Sp8	942.17	304.748	152.374	32.3453
	25	[3OSO3]Galb1-4[6OSO3]Glcb-Sp8	939.138	316.376	158.188	33.6879
	337	GlcNAca1-4Galb1-4GlcNAcb1-3Galb1-4(Fuca1-3)GlcNAcb1-3Galb1-4(Fuca1-3)GlcNAcb-Sp0	892.653	134.7	67.3498	15.0898
	53	Neu5Aca2-6Galb1-4GlcNAcb1-2Mana1-3(Neu5Aca2-6Galb1-4GlcNAcb1-2Mana1-6)Manb1-4GlcNAcb1-4GlcNAcb-Sp12	883.751	262.693	131.346	29.7247
	285	Neu5Aca2-3Galb1-4GlcNAcb1-3Galb1-3GlcNAcb-Sp0	883.281	64.1462	32.0731	7.26226
	50	Galb1-4GlcNAcb1-2Mana1-3(Galb1-4GlcNAcb1-2Mana1-6)Manb1-4GlcNAcb1-4GlcNAcb-Sp12	875.586	117.719	58.8593	13.4446
	336	GlcNAca1-4Galb1-4GlcNAcb1-3Galb1-4Glcb-Sp0	848.314	632.59	316.295	74.5703
	248	Neu5Aca2-3Galb1-4GlcNAcb-Sp0	810.498	158.376	79.1878	19.5405
	284	Neu5Aca2-3Galb1-3GlcNAcb1-3Galb1-3GlcNAcb-Sp0	808.196	86.5663	43.2832	10.7111
	427	Galb1-4GlcNAcb1-3Galb1-4(Fuca1-3GlcNAcb1-6)Galb1-4Glc-Sp21	807.432	194.097	97.0485	24.0388
	218	Neu5Aca2-8Neu5Aca2-3(GalNAcb1-4)Galb1-4Glcb-Sp0	807.193	301.468	150.734	37.3477
	27	[3OSO3]Galb1-3GalNAca-Sp8	806.598	1064.24	532.121	131.942
	383	Galb1-4GlcNacb1-2(Galb1-4GlcNacb1-4)Mana1-3(Galb1-4GlcNacb1-2(Galb1-4GlcNacb1-6)Mana1-6)Manb1-4GlcNacb1-4GlcNacb-Sp21	806.168	63.4659	31.733	7.87255
	428	GlcNAcb1-2Mana1-3(GlcNAcb1-4)(GlcNAcb1-2Mana1-6)Manb1-4GlcNacb1-4GlcNAc-Sp21	800.318	192.467	96.2335	24.0488
	442	Fuca1-2Galb1-4(Fuca1-3)GlcNAcb1-2(Fuca1-2Galb1-4(Fuca1-3)GlcNAcb1-4)Mana1-3(Fuca1-2Galb1-4(Fuca1-3)GlcNAcb1-2Mana1-6)Manb1-4GlcNAcb1-4GlcNAcb-N	788.699	423.234	211.617	53.6622
	52	Neu5Aca2-6Galb1-4GlcNAcb1-2Mana1-3(Neu5Aca2-6Galb1-4GlcNAcb1-2Mana1-6)Manb1-4GlcNAcb1-4GlcNAcb-Sp8	782.43	128.626	64.3131	16.4393
	54	Neu5Aca2-6Galb1-4GlcNAcb1-2Mana1-3(Neu5Aca2-6Galb1-4GlcNAcb1-2Mana1-6)Manb1-4GlcNAcb1-4GlcNAcb-Sp13	776.787	184.511	92.2553	23.7531
	407	Neu5Aca2-6Galb1-3GlcNAcb1-3(Galb1-4GlcNAcb1-6)Galb1-4Glc-Sp21	773.344	246.333	123.166	31.853
	382	Galb1-3GlcNAcb1-3(Galb1-3GlcNAcb1-3Galb1-4(Fuca1-3)GlcNAcb1-6)Galb1-4Glc-Sp21	764.393	222.405	111.203	29.0957
	401	Gala1-3Galb1-4GlcNacb1-3GalNaca-Sp14	761.497	326.631	163.316	42.8933
	340	Mana1-3(Neu5Aca2-6Galb1-4GlcNAcb1-2Mana1-6)Manb1-4GlcNAcb1-4GlcNAc-Sp12	757.391	695.499	347.749	91.8283
	312	Neu5Aca2-3Galb1-3GalNAca-Sp14	756.194	386.553	193.277	51.1182
	58	Fuca1-2Galb1-3GalNAca-Sp8	747.527	1134.07	567.035	151.709
	376	Galb1-3GalNAca1-3(Fuca1-2)Galb1-4Glc-Sp0	742.803	428.439	214.22	57.6787
	296	Galb1-4GlcNAcb1-6Galb1-4GlcNAcb-Sp0	741.636	126.142	63.0712	17.0087
	235	Neu5Aca2-3Galb1-3GalNAcb1-3Gala1-4Galb1-4Glcb-Sp0	726.007	153.04	76.5198	21.0796
	36	[4OSO3][6OSO3]Galb1-4GlcNAcb-Sp0	713.725	190.013	95.0063	26.6227
	259	Neu5Aca2-6Galb1-4GlcNAcb1-3Galb1-4(Fuca1-3)GlcNAcb1-3Galb1-4(Fuca1-3)GlcNAcb-Sp0	712.824	439.013	219.506	61.5879
	261	Neu5Aca2-6Galb1-4Glcb-Sp0	710.54	47.2494	23.6247	6.64979
	342	Neu5Aca2-6Galb1-4GlcNAcb1-2Mana1-6Manb1-4GlcNAcb1-4GlcNAc-Sp12	709.269	625.224	312.612	88.1505
	440	[6OSO3]Galb1-3[6OSO3]GlcNAc-Sp0	697.464	481.668	240.834	69.0599
	99	Gala1-3(Fuca1-2)Galb1-4(Fuca1-3)GlcNAcb-Sp0	690.041	51.631	25.8155	7.48232
	21	[3OSO3][6OSO3]Galb1-4GlcNAcb-Sp0	689.91	162.282	81.1411	23.5222
	328	Gala1-4Galb1-4GlcNAcb1-3Galb1-4Glcb-Sp0	672.731	279.548	139.774	41.5542
	20	[3OSO3][6OSO3]Galb1-4[6OSO3]GlcNAcb-Sp0	667.412	129.274	64.637	19.3694
	56	Fuca1-2Galb1-3GalNAcb1-3Gala1-4Galb1-4Glcb-Sp9	665.472	94.5978	47.2989	14.2151
	430	GlcNAcb1-2Mana1-3(GlcNAcb1-4)(GlcNAcb1-6(GlcNAcb1-2)Mana1-6)Manb1-4GlcNAcb1-4GlcNAc-Sp21	665.355	75.733	37.8665	11.3823
	147	Galb1-4[6OSO3]Glcb-Sp8	659.484	229.091	114.545	34.7379
	305	HOOC(CH3)CH-3-O-GlcNAcb1-4GlcNAcb-Sp10	657.509	457.725	228.862	69.615
	256	Neu5Aca2-6Galb1-4[6OSO3]GlcNAcb-Sp8	638.57	384.411	192.206	60.1988
	372	Neu5Aca2-3Galb1-4GlcNAcb1-3GalNAc-Sp14	637.939	316.184	158.092	49.5634
	199	Mana1-2Mana1-3(Mana1-2Mana1-6)Mana-Sp9	631.584	1108.04	554.02	175.438
	350	Galb1-3(Fuca1-4)GlcNAcb1-2Mana1-3(Galb1-3(Fuca1-4)GlcNAcb1-2Mana1-6)Manb1-4GlcNAcb1-4GlcNAcb-Sp19	630.842	195.104	97.5522	30.9276
	378	Galb1-3GlcNacb1-3(Galb1-3GlcNacb1-3Galb1-4GlcNacb1-6)Galb1-4Glcb-Sp0	630.1	98.0632	49.0316	15.5631
	244	Neu5Aca2-3Galb1-4(Fuca1-3)GlcNAcb-Sp8	627.201	75.727	37.8635	12.0738
	346	Galb1-4GlcNAcb1-2Mana1-3(Mana1-6)Manb1-4GlcNAcb1-4GlcNAcb-Sp12	623.646	64.4638	32.2319	10.3366
	8	Neu5Aca-Sp8	617.096	74.7182	37.3591	12.108
	9	Neu5Aca-Sp11	595.358	242.687	121.343	40.7631
	243	Neu5Aca2-3Galb1-4(Fuca1-3)GlcNAcb-Sp0	594.707	181.338	90.6692	30.4921
	294	Galb1-4GlcNAcb1-3(GlcNAcb1-6)Galb1-4GlcNAc-Sp0	591.187	50.9107	25.4553	8.61161
	408	Galb1-3GalNAcb1-4(Neu5Aca2-8Neu5Aca2-3)Galb1-4Glcb-Sp0	590.157	262.193	131.096	44.4276
	300	GlcNAcb1-2Mana1-3(Neu5Aca2-6Galb1-4GlcNAcb1-2Mana1-6)Manb1-4GlcNAcb1-4GlcNAcb-Sp12	589.034	246.121	123.061	41.7839
	173	GlcNAcb1-3Galb1-4GlcNAcb-Sp8	588.733	684.256	342.128	116.225
	209	Neu5Aca2-3Galb1-4GlcNAcb1-3Galb1-4(Fuca1-3)GlcNAc-Sp0	573.525	202.156	101.078	35.2479
	288	6-H2PO3Glcb-Sp10	571.24	319.103	159.551	55.8614
	330	GalNAca1-3(Fuca1-2)Galb1-4GlcNAcb1-3Galb1-4GlcNAcb-Sp0	566.772	200.775	100.387	35.4243
	333	GlcNAca1-4Galb1-4GlcNAcb1-3Galb1-4GlcNAcb1-3Galb1-4GlcNAcb-Sp0	566.147	182.828	91.4139	32.2933
	238	Neu5Aca2-3Galb1-3GlcNAcb-Sp0	565.903	290.569	145.285	51.3461
	184	GlcNAcb1-6GalNAca-Sp14	562.72	47.393	23.6965	8.42213
	309	Mana1-2Mana1-2Mana1-3(Mana1-2Mana1-6(Mana1-2Mana1-3)Mana1-6)Mana-Sp9	561.458	42.6183	21.3092	7.59066
	281	Galb1-4(Fuca1-3)[6OSO3]Glc-Sp0	558.715	204.571	102.286	36.6146
	331	GalNAca1-3(Fuca1-2)Galb1-4GlcNAcb1-3Galb1-4GlcNAcb1-3Galb1-4GlcNAcb-Sp0	554.151	92.0781	46.0391	16.6161
	357	Fuca1-2Galb1-4GlcNAcb1-2Mana1-3(Fuca1-2Galb1-4GlcNAcb1-2Mana1-6)Manb1-4GlcNAcb1-4GlcNAcb-Sp20	554.094	153.392	76.6959	27.6834
	422	Gala1-3Galb1-3GlcNAcb1-3GalNAc-Sp14	553.554	132.43	66.2151	23.9236
	222	Neu5Aca2-3(GalNAcb1-4)Galb1-4GlcNAcb-Sp8	553.083	194.73	97.3648	35.208
	282	Galb1-4(Fuca1-3)GlcNAcb1-3Galb1-3(Fuca1-4)GlcNAcb-Sp0	549.866	180.447	90.2235	32.8166
	280	Galb1-4(Fuca1-3)[6OSO3]GlcNAc-Sp0	544.034	26.0108	13.0054	4.78111
	402	Galb1-3GlcNAcb1-6Galb1-4GlcNAcb-Sp0	543.029	124.299	62.1497	22.89
	247	Neu5Aca2-3Galb1-4GlcNAcb1-3Galb1-4GlcNAcb1-3Galb1-4GlcNAcb-Sp0	540.506	28.0336	14.0168	5.18655
	370	Gala1-3(Fuca1-2)Galb1-3GlcNAcb1-2Mana1-3(Gala1-3(Fuca1-2)Galb1-3GlcNAcb1-2Mana1-6)Manb1-4GlcNAcb1-4GlcNAcb-Sp20	534.164	305.962	152.981	57.2786
	29	[3OSO3]Galb1-4(Fuca1-3)GlcNAc-Sp0	529.817	640.951	320.476	120.976
	219	Neu5Aca2-8Neu5Aca2-8Neu5Aca-Sp8	527.037	182.008	91.0042	34.5343
	344	Galb1-4GlcNAcb1-2Mana1-3Manb1-4GlcNAcb1-4GlcNAc-Sp12	522.07	242.372	121.186	46.4253
	272	Neu5Gca2-3Galb1-4GlcNAcb-Sp0	521.419	139.688	69.8439	26.79
	213	Fuca1-2[6OSO3]Galb1-4[6OSO3]Glc-Sp0	515.598	127.54	63.7698	24.7362
	10	Neu5Acb-Sp8	509.491	59.5521	29.7761	11.6886
	34	[3OSO3]Galb1-4GlcNAcb-Sp8	504.526	377.628	188.814	74.8482
	270	Neu5Gca2-3Galb1-3GlcNAcb-Sp0	501.863	283.659	141.83	56.5213
	201	Mana1-6[Mana1-2Mana1-3]Mana1-6[Mana1-2Mana1-3]Manb1-4GlcNAcb1-4GlcNAcb-Sp12	501.655	288.815	144.408	57.5725
	28	[3OSO3]Galb1-3GlcNAcb-Sp8	500.731	442.14	221.07	88.299
	318	Neu5Gcb2-6Galb1-4GlcNAc-Sp8	494.678	393.816	196.908	79.6105
	168	GlcNAcb1-3(GlcNAcb1-6)Galb1-4GlcNAcb-Sp8	494.048	292.231	146.116	59.1503
	258	Neu5Aca2-6Galb1-4GlcNAcb-Sp8	490.039	331.96	165.98	67.7415
	48	Mana1-3(Mana1-6)Manb1-4GlcNAcb1-4GlcNAcb-Sp13	488.148	160.05	80.0248	32.7871
	431	GlcNAcb1-4(GlcNAcb1-2)Mana1-3(GlcNAcb1-4)(GlcNAcb1-6(GlcNAcb1-2)Mana1-6)Manb1-4GlcNAcb1-4GlcNAc-Sp21	486.864	56.2526	28.1263	11.5541
	186	Glca1-4Glcb-Sp8	484.131	588.198	294.099	121.496
	404	GalNAcb1-3Gala1-6Galb1-4Glcb-Sp8	484	114.364	57.1818	23.6289
	286	[3OSO3][4OSO3]Galb1-4GlcNAcb-Sp0	481.516	91.4283	45.7141	18.9876
	355	KDNa2-3Galb1-3GalNAca-Sp14	480.948	137.418	68.7092	28.5724
	1	Gala-Sp8	476.905	697.941	348.971	146.348
	120	Galb1-3(Fuca1-4)GlcNAcb1-3Galb1-4GlcNAcb-Sp0	476.428	95.3543	47.6772	20.0144
	316	Neu5Aca2-8Neu5Acb-Sp17	471.84	149.036	74.5182	31.5862
	217	Neu5Aca2-8Neu5Aca2-8Neu5Aca2-3Galb1-4Glcb-Sp0	466.079	167.661	83.8305	35.9727
	429	GlcNAcb1-4(GlcNAcb1-2)Mana1-3(GlcNAcb1-4)(GlcNAcb1-2Mana1-6)Manb1-4GlcNAcb1-4GlcNAc-Sp21	462.438	147.879	73.9396	31.9782
	421	GalNAca1-3(Fuca1-2)Galb1-3GlcNAcb1-3GalNAc-Sp14	462.348	261.793	130.897	56.6225
	409	Neu5Aca2-3Galb1-3GalNAcb1-4(Neu5Aca2-8Neu5Aca2-3)Galb1-4Glcb-Sp0	459.518	127.985	63.9927	27.8521
	211	Fuca1-2[6OSO3]Galb1-4GlcNAc-Sp0	458.778	125.777	62.8886	27.4157
	171	GlcNAcb1-3Galb-Sp8	457.874	808.846	404.423	176.652
	329	GalNAcb1-3Gala1-4Galb1-4GlcNAcb1-3Galb1-4Glcb-Sp0	457.292	267.606	133.803	58.5196
	242	Neu5Aca2-3Galb1-4(Fuca1-3)GlcNAcb1-3Galb1-4(Fuca1-3)GlcNAcb1-3Galb1-4(Fuca1-3)GlcNAcb-Sp0	456.546	288.102	144.051	63.1046
	307	Mana1-6(Mana1-3)Mana1-6(Mana1-3)Manb-Sp10	449.176	166.657	83.3287	37.1029
	380	Fuca1-2Galb1-3(Fuca1-4)GlcNAcb1-3(Galb1-4GlcNAcb1-6)Galb1-4Glc-Sp21	448.94	134.524	67.2619	29.9648
	252	Neu5Aca2-3Galb1-4Glcb-Sp0	438.834	51.9568	25.9784	11.8397
	334	GlcNAca1-4Galb1-4GlcNAcb-Sp0	438.187	376.968	188.484	86.029
	304	GlcNAcb1-4GlcNAcb-Sp12	437.22	164.15	82.075	37.5441
	93	GalNAcb1-3Gala1-4Galb1-4GlcNAcb-Sp0	436.729	135.187	67.5934	30.9544
	278	Galb1-3GalNAca-Sp14	434.034	244.478	122.239	56.3268
	55	Fuca1-2Galb1-3GalNAcb1-3Gala-Sp9	427.573	153.219	76.6096	35.8346
	377	Galb1-3GalNAca1-3(Fuca1-2)Galb1-4GlcNAc-Sp0	427.325	163.943	81.9715	38.365
	176	GlcNAcb1-4-MDPLys	426.21	99.8343	49.9172	23.4238
	19	GlcNAcb1-3(GlcNAcb1-4)(GlcNAcb1-6)GlcNAc-Sp8	418.857	129.406	64.7028	30.8949
	128	Galb1-3(Neu5Aca2-6)GalNAca-Sp14	418.265	210.862	105.431	50.4134
	406	Gala1-3(Fuca1-2)Galb1-4(Fuca1-3)Glcb-Sp21	417.583	123.999	61.9993	29.6943
	185	GlcNAcb1-6Galb1-4GlcNAcb-Sp8	415.798	56.7148	28.3574	13.64
	405	GlcNAcb1-6(GlcNAcb1-3)GalNAca-Sp14	412.231	93.4269	46.7135	22.6637
	145	Galb1-4(Fuca1-3)GlcNAcb1-4Galb1-4(Fuca1-3)GlcNAcb1-4Galb1-4(Fuca1-3)GlcNAcb-Sp0	409.404	178.26	89.1302	43.5415
	432	Galb1-4GlcNAcb1-2Mana1-3(GlcNAcb1-4)(Galb1-4GlcNAcb1-2)Manb1-4GlcNAcb1-4GlcNAc-Sp21	405.906	126.099	63.0493	31.066
	215	Neu5Aca2-8Neu5Aca2-8Neu5Aca2-8Neu5Aca2-3(GalNAcb1-4)Galb1-4Glcb-Sp0	403.581	49.5267	24.7634	12.2718
	94	GalNAcb1-4(Fuca1-3)GlcNAcb-Sp0	403.007	129.369	64.6843	32.1008
	88	GalNAca1-3GalNAcb-Sp8	401.695	550.661	275.331	137.084
	109	Gala1-3Galb1-4GlcNAcb-Sp8	398.127	210.412	105.206	52.8506
	227	Neu5Aca2-3GalNAcb1-4GlcNAcb-Sp0	397.56	316.853	158.426	79.6995
	136	Galb1-3GalNAcb1-4Galb1-4Glcb-Sp8	392.943	146.081	73.0404	37.1761
	363	Neu5Aca2-6GlcNAcb1-4GlcNAcb1-4GlcNAc-Sp21	391.742	278.504	139.252	71.0936
	348	Galb1-4GlcNAcb1-2Mana1-3(Galb1-4GlcNAcb1-2Mana1-6)Manb1-4GlcNAcb1-4(Fuca1-6)GlcNAcb-Sp22	391.268	20.0652	10.0326	5.12824
	165	GlcNAca1-6Galb1-4GlcNAcb-Sp8	391.027	124.35	62.1751	31.8009
	368	Gala1-3Galb1-4(Fuca1-3)GlcNAcb1-2Mana1-3(Gala1-3Galb1-4(Fuca1-3)GlcNAcb1-2Mana1-6)Manb1-4GlcNAcb1-4GlcNAcb-Sp20	390.99	435.703	217.851	111.436
	327	Neu5Aca2-6Galb1-4GlcNAcb1-3Galb1-4GlcNAcb1-3Galb1-4GlcNAcb-Sp0	390.229	313.13	156.565	80.2426
	403	Galb1-3GlcNAca1-6Galb1-4GlcNAcb-Sp0	388.842	158.021	79.0106	40.6389
	264	Neu5Aca2-8Neu5Aca-Sp8	384.46	154.016	77.0078	40.0603
	11	Galb-Sp8	382.617	335.326	167.663	87.6401
	110	Gala1-3Galb1-4Glcb-Sp0	380.857	267.121	133.56	70.1367
	156	Galb1-4GlcNAcb1-3Galb1-4Glcb-Sp8	377.481	226.528	113.264	60.0104
	392	Neu5Aca2-3Galb1-3GlcNAcb1-2Mana1-3(Neu5Aca2-3Galb1-3GlcNAcb1-2Mana1-6)Manb1-4GlcNAcb1-4GlcNAc-Sp19	376.468	166.318	83.1589	44.1784
	418	GlcNAcb1-2Mana1-3(GlcNAcb1-2(GlcNAcb1-6)Mana1-6)Manb1-4GlcNAcb1-4GlcNAcb-Sp19	376.303	116.938	58.4692	31.0756
	297	GalNAca-Sp15	371.842	428.067	214.033	115.12
	381	Fuca1-2Galb1-3(Fuca1-4)GlcNAcb1-3(Galb1-4(Fuca1-3)GlcNAcb1-6)Galb1-4Glc-Sp21	365.727	181.63	90.8148	49.6627
	362	Neu5Aca2-6GlcNAcb1-4GlcNAc-Sp21	365.705	415.647	207.823	113.656
	70	Fuca1-2Galb1-4GlcNAcb1-3Galb1-4GlcNAcb-Sp0	363.82	119.589	59.7946	32.8705
	308	Mana1-2Mana1-2Mana1-3(Mana1-2Mana1-6(Mana1-3)Mana1-6)Mana-Sp9	360.741	68.6071	34.3035	19.0184
	437	Neu5Aca2-3Galb1-4GlcNAcb1-3Galb-Sp8	356.085	162.964	81.4821	45.7655
	57	Fuca1-2Galb1-3(Fuca1-4)GlcNAcb-Sp8	355.928	30.9581	15.4791	8.69788
	164	GlcNAca1-3Galb1-4GlcNAcb-Sp8	355.832	247.278	123.639	69.4931
	119	Galb1-3(Fuca1-4)GlcNAcb1-3Galb1-4(Fuca1-3)GlcNAcb-Sp0	355.021	149.757	74.8787	42.1827
	44	[6OSO3]GlcNAcb-Sp8	354.331	118.861	59.4305	33.5451
	257	Neu5Aca2-6Galb1-4GlcNAcb-Sp0	353.52	182.524	91.2622	51.6306
	33	[3OSO3]Galb1-4GlcNAcb-Sp0	352.109	59.1303	29.5652	16.7932
	196	KDNa2-3Galb1-3GlcNAcb-Sp0	351.552	152.268	76.134	43.3131
	265	Neu5Aca2-8Neu5Aca2-3Galb1-4Glcb-Sp0	351.328	28.1266	14.0633	8.0058
	301	GlcNAcb1-2Mana1-3(GlcNAcb1-2Mana1-6)Manb1-4GlcNAcb1-4GlcNAcb-Sp12	347.727	166.306	83.1531	47.8267
	231	Neu5Aca2-3Galb1-3(Neu5Aca2-3Galb1-4)GlcNAcb-Sp8	346.204	230.875	115.437	66.6875
	339	GlcNAca1-4Galb1-3GalNAc-Sp14	345.343	139.137	69.5685	40.2896
	225	Neu5Aca2-3(Neu5Aca2-6)GalNAca-Sp8	339.993	447.012	223.506	131.477
	46	Neu5Ac(9Ac)a2-6Galb1-4GlcNAcb-Sp8	339.255	121.342	60.6712	35.7674
	202	Mana1-2Mana1-6(Mana1-3)Mana1-6[Mana1-2Mana1-2Mana1-3]Manb1-4GlcNAcb1-4GlcNAcb-Sp12	337.946	164.268	82.1339	48.6077
	321	Neu5Aca2-6Galb1-4GlcNAcb1-2Mana1-3(Neu5Aca2-3Galb1-4GlcNAcb1-2Mana1-6)Manb1-4GlcNAcb1-4GlcNAcb-Sp12	335.012	112.17	56.0852	33.4825
	216	Neu5Aca2-8Neu5Aca2-8Neu5Aca2-3(GalNAcb1-4)Galb1-4Glcb-Sp0	333.156	132.996	66.4982	39.9202
	317	Neu5Aca2-8Neu5Aca2-8Neu5Acb-Sp8	333.102	174.958	87.4791	52.524
	234	Neu5Aca2-3Galb-Sp8	333.064	123.369	61.6846	37.0407
	398	GalNaca1-3GalNacb1-3Gala1-4Galb1-4GlcNacb-Sp0	333.031	71.2357	35.6178	21.3901
	326	Neu5Aca2-3Galb1-3(Fuca1-4)GlcNAcb1-3Galb1-3(Fuca1-4)GlcNAcb-Sp0	332.616	130.04	65.0201	39.0962
	394	GlcNAcb1-2Mana1-3(Galb1-4GlcNAcb1-2Mana1-6)Manb1-4GlcNAcb1-4GlcNAc-Sp12	330.727	143.224	71.6119	43.3058
	169	GlcNAcb1-3GalNAca-Sp8	329.061	129.26	64.6301	39.2815
	385	Fuca1-2Galb1-3GalNAca1-3(Fuca1-2)Galb1-4Glcb-Sp0	319.455	84.6302	42.3151	26.4921
	123	Galb1-3(Fuca1-4)GlcNAcb-Sp8	315.715	87.8973	43.9486	27.8407
	263	Neu5Aca2-6Galb-Sp8	315.068	96.5359	48.2679	30.6396
	425	Galb1-3GlcNAcb1-2Mana1-3(Galb1-3GlcNAcb1-2(Galb1-3GlcNAcb1-6)Mana1-6)Manb1-4GlcNAcb1-4GlcNAcb-Sp19	314.997	207.63	103.815	65.915
	208	Manb1-4GlcNAcb-Sp0	314.651	76.1896	38.0948	24.214
	59	Fuca1-2Galb1-3GalNAca-Sp14	313.799	99.6681	49.8341	31.7618
	125	Galb1-3(GlcNAcb1-6)GalNAca-Sp8	309.708	497.771	248.886	160.723
	410	Gala1-3(Fuca1-2)Galb1-4GlcNAcb1-3GalNAca-Sp14	308.622	46.9884	23.4942	15.2252
	74	Fuca1-2Galb1-4Glcb-Sp0	308.009	46.4842	23.2421	15.0918
	146	Galb1-4[6OSO3]Glcb-Sp0	304.774	97.1645	48.5822	31.8809
	395	Neu5Aca2-3Galb1-3GlcNAcb1-3GalNAca-Sp14	302.324	78.6158	39.3079	26.0038
	369	GalNAca1-3(Fuca1-2)Galb1-3GlcNAcb1-2Mana1-3(GalNAca1-3(Fuca1-2)Galb1-3GlcNAcb1-2Mana1-6)Manb1-4GlcNAcb1-4GlcNAcb-Sp20	301.891	47.5004	23.7502	15.7343
	188	Glca1-6Glca1-6Glcb-Sp8	300.157	434.383	217.191	144.718
	143	Galb1-4(Fuca1-3)GlcNAcb-Sp8	299.643	148.838	74.4191	49.6719
	435	Galb1-4Galb-Sp10	298.661	174.823	87.4114	58.5356
	290	Galb1-3(Neu5Aca2-3Galb1-4(Fuca1-3)GlcNAcb1-6)GalNAca-Sp14	298.384	12.9205	6.46023	4.33015
	400	Gala1-4Galb1-4GlcNacb1-2Mana1-3(Gala1-4Galb1-4GlcNacb1-2Mana1-6)Manb1-4GlcNacb1-4GlcNacb-LVaNKT	297.387	328.461	164.231	110.449
	277	Galb1-3(Neu5Aca2-3Galb1-4GlcNAcb1-6)GalNAca-Sp14	296.991	175.664	87.8321	59.148
	387	Galb1-3GlcNAcb1-3GalNAca-Sp14	296.022	102.181	51.0905	34.518
	30	[3OSO3]Galb1-4(Fuca1-3)GlcNAcb-Sp8	294.896	53.188	26.594	18.0362
	193	GlcAb-Sp8	293.322	109.654	54.8271	37.3835
	361	Galb1-3(Fuca1-4)GlcNAcb1-2Mana1-3(Galb1-3(Fuca1-4)GlcNAcb1-2Mana1-6)Manb1-4GlcNAcb1-4(Fuca1-6)GlcNAcb-Sp22	292.793	137.328	68.6639	46.9027
	148	Galb1-4GalNAca1-3(Fuca1-2)Galb1-4GlcNAcb-Sp8	287.121	91.298	45.649	31.7977
	144	Galb1-4(Fuca1-3)GlcNAcb1-4Galb1-4(Fuca1-3)GlcNAcb-Sp0	284.969	56.0761	28.038	19.678
	18	Galb1-4GlcNAcb1-3(Galb1-4GlcNAcb1-6)GalNAca-Sp8	281.46	118.081	59.0405	41.953
	315	Neu5Aca2-6Galb1-4GlcNAcb1-2Mana1-3(GlcNAcb1-2Mana1-6)Manb1-4GlcNAcb1-4GlcNAcb-Sp12	280.285	123.569	61.7845	44.087
	161	Galb1-4GlcNAcb-Sp8	279.081	85.3049	42.6525	30.5663
	379	Galb1-3GlcNAcb1-3(Galb1-4(Fuca1-3)GlcNAcb1-6)Galb1-4Glc-Sp21	276.804	59.8266	29.9133	21.6133
	352	KDNa2-3Galb1-4(Fuca1-3)GlcNAc-Sp0	275.705	151.066	75.5332	54.7927
	86	GalNAca1-3(Fuca1-2)Galb-Sp8	270.075	89.7282	44.8641	33.2234
	262	Neu5Aca2-6Galb1-4Glcb-Sp8	269.258	62.3634	31.1817	23.1612
	35	[3OSO3]Galb-Sp8	268.671	139.417	69.7087	51.8915
	289	Gala1-3(Fuca1-2)Galb-Sp18	260.144	100.009	50.0044	38.4436
	366	GalNAca1-3(Fuca1-2)Galb1-4GlcNAcb1-2Mana1-3(GalNAca1-3(Fuca1-2)Galb1-4GlcNAcb1-2Mana1-6)Manb1-4GlcNAcb1-4GlcNAcb-Sp20	257.936	68.1114	34.0557	26.4063
	23	[3OSO3]Galb1-4Glcb-Sp8	257.131	95.7252	47.8626	37.2282
	195	GlcAb1-6Galb-Sp8	255.089	76.2254	38.1127	29.8819
	90	GalNAca1-4(Fuca1-2)Galb1-4GlcNAcb-Sp8	253.585	241.787	120.893	95.3475
	100	Gala1-3(Fuca1-2)Galb1-4GlcNAc-Sp0	249.202	40.7283	20.3641	16.3435
	417	Fuca1-2Galb1-4GlcNAcb1-2Mana1-3(Fuca1-2Galb1-4GlcNAcb1-2Mana1-6)Manb1-4GlcNAcb1-4(Fuca1-6)GlcNAcb-Sp22	249.054	162.679	81.3395	65.3189
	142	Galb1-4(Fuca1-3)GlcNAcb-Sp0	244.187	83.9172	41.9586	34.3659
	127	Galb1-3(Neu5Aca2-6)GalNAca-Sp8	242.694	342.441	171.22	141.1
	420	Gala1-3(Fuca1-2)Galb1-3GlcNAcb1-3GalNAc-Sp14	242.32	211.621	105.811	87.3312
	192	GlcAa-Sp8	241.101	72.8555	36.4278	30.2179
	322	Fuca1-3(Galb1-4)GlcNAcb1-2Mana1-3(Fuca1-3(Galb1-4)GlcNAcb1-2Mana1-6)Manb1-4GlcNAcb1-4GlcNAcb-Sp20	239.308	109.282	54.6408	45.6656
	411	GalNAca1-3(Fuca1-2)Galb1-4GlcNAcb1-3GalNAca-Sp14	237.631	234.393	117.196	98.6374
	303	GlcNAcb1-4GlcNAcb-Sp10	236.812	158.439	79.2194	66.9049
	79	GalNAca1-3(Fuca1-2)Galb1-3GlcNAcb-Sp0	235.937	53.2909	26.6454	22.587
	152	Galb1-4GlcNAcb1-3Galb1-4(Fuca1-3)GlcNAcb1-3Galb1-4(Fuca1-3)GlcNAcb-Sp0	234.262	178.301	89.1507	76.112
	12	Glcb-Sp8	232.658	74.8655	37.4327	32.1784
	335	GlcNAca1-4Galb1-3GlcNAcb-Sp0	229.825	129.247	64.6235	56.2372
	159	Galb1-3(Galb1-4GlcNAcb1-6)GalNAc-Sp14	226.184	131.427	65.7133	58.106
	274	Neu5Gca2-6GalNAca-Sp0	221.029	172.781	86.3905	78.1713
	151	Galb1-4GlcNAcb1-3GalNAc-Sp14	219.969	110.854	55.4268	50.395
	134	Galb1-3GalNAcb1-3Gala1-4Galb1-4Glcb-Sp0	217.585	101.616	50.808	46.7017
	49	GlcNAcb1-2Mana1-3(GlcNAcb1-2Mana1-6)Manb1-4GlcNAcb1-4GlcNAcb-Sp13	217.103	68.6729	34.3365	31.6315
	396	Fuca1-2Galb1-4GlcNacb1-3GalNaca-Sp14	215.809	3.81415	1.90708	1.76737
	228	Neu5Aca2-3Galb1-3[6OSO3]GlcNAc-Sp8	214.002	25.6712	12.8356	11.9958
	98	Gala1-3(Fuca1-2)Galb1-3GlcNAcb-Sp0	211.419	20.3391	10.1695	9.62028
	212	Fuca1-2Galb1-4[6OSO3]GlcNAc-Sp8	211.14	229.933	114.967	108.901
	22	[3OSO3]Galb1-4(Fuca1-3)[6OSO3]Glc-Sp0	211.061	18.5736	9.28679	8.80011
	314	Neu5Aca2-6Galb1-4GlcNAcb1-2Mana1-3(Galb1-4GlcNAcb1-2Mana1-6)Manb1-4GlcNAcb1-4GlcNAcb-Sp12	210.978	38.7857	19.3928	18.3838
	26	[3OSO3]Galb1-3(Fuca1-4)GlcNAcb-Sp8	210.521	42.1514	21.0757	20.0224
	416	Galb1-4(Fuca1-3)GlcNAcb1-2Mana1-3(Galb1-4(Fuca1-3)GlcNAcb1-2Mana1-6)Manb1-4GlcNAcb1-4(Fuca1-6)GlcNAcb-Sp22	209.67	39.9039	19.952	19.0318
	24	[3OSO3]Galb1-4[6OSO3]Glcb-Sp0	209.257	103.843	51.9215	49.6247
	139	Galb1-3GlcNAcb1-3Galb1-4Glcb-Sp10	208.941	45.0944	22.5472	21.5824
	174	GlcNAcb1-3Galb1-4GlcNAcb1-3Galb1-4GlcNAcb-Sp0	207.446	58.2258	29.1129	28.068
	130	Galb1-3(Neu5Aca2-6)GlcNAcb1-4Galb1-4Glcb-Sp10	205.791	25.5849	12.7924	12.4324
	356	Fuca1-2Galb1-3GlcNAcb1-2Mana1-3(Fuca1-2Galb1-3GlcNAcb1-2Mana1-6)Manb1-4GlcNAcb1-4GlcNAcb-Sp20	204.361	114.028	57.0142	55.7976
	75	Fuca1-2Galb-Sp8	203.889	111.833	55.9167	54.8503
	118	Galb1-2Galb-Sp8	203.808	16.9417	8.47086	8.3126
	325	Neu5Aca2-6Galb1-4GlcNAcb1-3Galb1-3GlcNAcb-Sp0	203.436	108.879	54.4396	53.5201
	198	Mana1-2Mana1-2Mana1-3Mana-Sp9	202.977	33.6683	16.8341	16.5873
	298	GalNAcb1-3Galb-Sp8	202.802	106.121	53.0603	52.327
	388	Neu5Aca2-3(GalNAcb1-4)Galb1-4GlcNAcb1-3GalNAca-Sp14	201.022	42.3211	21.1605	21.053
	68	Fuca1-2Galb1-4(Fuca1-3)GlcNAcb-Sp0	200.624	49.3248	24.6624	24.5857
	43	Neu5Aca2-3[6OSO3]Galb1-4GlcNAcb-Sp8	199.311	46.1869	23.0934	23.1733
	358	Fuca1-2Galb1-4(Fuca1-3)GlcNAcb1-2Mana1-3(Fuca1-2Galb1-4(Fuca1-3)GlcNAcb1-2Mana1-6)Manb1-4GlcNAcb1-4GlcNAb-Sp20	198.571	65.6968	32.8484	33.0848
	187	Glca1-4Glca-Sp8	190.319	11.914	5.95699	6.26
	138	Galb1-3GlcNAcb1-3Galb1-4GlcNAcb-Sp0	189.597	178.285	89.1424	94.0338
	353	KDNa2-6Galb1-4GlcNAc-Sp0	187.778	118.832	59.4162	63.2834
	223	Neu5Aca2-3(GalNAcb1-4)Galb1-4Glcb-Sp0	187.539	84.9508	42.4754	45.2977
	102	Gala1-3(Fuca1-2)Galb-Sp8	184.863	104.15	52.0748	56.3388
	245	Neu5Aca2-3Galb1-4(Fuca1-3)GlcNAcb1-3Galb-Sp8	183.447	16.8765	8.43823	9.19962
	319	Galb1-3GlcNAcb1-2Mana1-3(Galb1-3GlcNAcb1-2Mana1-6)Manb1-4GlcNAcb1-4GlcNAcb-Sp19	182.885	131.913	65.9566	72.1289
	121	Galb1-3(Fuca1-4)GlcNAcb-Sp0	182.358	53.233	26.6165	29.1914
	351	[6OSO3]GlcNAcb1-3Gal b1-4GlcNAc-b-Sp0	180.341	306.886	153.443	170.17
	237	Fuca1-2[6OSO3]Galb1-4Glc-Sp0	178.893	38.4962	19.2481	21.5192
	271	Neu5Gca2-3Galb1-4(Fuca1-3)GlcNAcb-Sp0	178.198	83.5274	41.7637	46.8735
	266	Galb1-3(Fuca1-4)GlcNAcb1-3Galb1-3(Fuca1-4)GlcNAcb-Sp0	177.785	91.6616	45.8308	51.5577
	73	Fuca1-2Galb1-4GlcNAcb-Sp8	173.649	73.7909	36.8955	42.4943
	291	Galb1-3Galb1-4GlcNAcb-Sp8	173.594	43.4002	21.7001	25.001
	40	[6OSO3]Galb1-4Glcb-Sp8	172.217	136.989	68.4947	79.5445
	2	Glca-Sp8	170.478	58.1703	29.0852	34.1219
	371	Fuca1-2Galb1-3(Fuca1-4)GlcNAcb1-2Mana1-3(Fuca1-2Galb1-3(Fuca1-4)GlcNAcb1-2Mana1-6)Manb1-4GlcNAcb1-4GlcNAcb-Sp19	168.646	30.6034	15.3017	18.1465
	203	Mana1-2Mana1-2Mana1-3(Mana1-2Mana1-3(Mana1-2Mana1-6)Mana1-6)Manb1-4GlcNAcb1-4GlcNAcb-Sp12	167.572	158.941	79.4704	94.8494
	117	Gala1-6Glcb-Sp8	167.047	57.8189	28.9095	34.6125
	85	GlcNAcb1-3Galb1-3GalNAca-Sp8	166.068	105.486	52.7428	63.5194
	441	Fuca1-2Galb1-4GlcNAcb1-2(Fuca1-2Galb1-4GlcNAcb1-4)Mana1-3(Fuca1-2Galb1-4 GlcNAcb1-2Mana1-6)Manb1-4GlcNAcb1-4GlcNAcb-N	165.949	50.2326	25.1163	30.2699
	84	GalNAca1-3(Fuca1-2)Galb1-4Glcb-Sp0	165.531	79.7913	39.8956	48.2032
	178	GlcNAcb1-4Galb1-4GlcNAcb-Sp8	164.517	24.8915	12.4457	15.13
	92	GalNAcb1-3(Fuca1-2)Galb-Sp8	164.33	28.2464	14.1232	17.1889
	194	GlcAb1-3Galb-Sp8	163.087	27.8492	13.9246	17.0763
	124	Galb1-4GlcNAcb1-6GalNAca-Sp8	159.983	43.493	21.7465	27.186
	89	GalNAca1-3Galb-Sp8	158.053	49.6854	24.8427	31.436
	268	Neu5Acb2-6Galb1-4GlcNAcb-Sp8	157.678	96.2727	48.1363	61.0564
	13	Manb-Sp8	157.643	41.6321	20.8161	26.4092
	373	Neu5Aca2-6Galb1-4GlcNAcb1-3GalNAc-Sp14	156.934	71.3013	35.6506	45.434
	116	Gala1-4GlcNAcb-Sp8	156.151	141.148	70.5741	90.3924
	412	GalNAca1-3GalNAcb1-3Gala1-4Galb1-4Glcb-Sp0	155.484	63.2129	31.6064	40.6555
	172	GlcNAcb1-3Galb1-4GlcNAcb-Sp0	154.916	30.9272	15.4636	19.9638
	72	Fuca1-2Galb1-4GlcNAcb-Sp0	152.15	38.6164	19.3082	25.3805
	226	Neu5Aca2-3GalNAca-Sp8	151.344	49.383	24.6915	32.6297
	397	Galb1-4(Fuca1-3)GlcNacb1-3GalNaca-Sp14	148.929	32.347	16.1735	21.7198
	295	Galb1-4GlcNAca1-6Galb1-4GlcNAcb-Sp0	147.054	54.5747	27.2873	37.112
	341	Neu5Aca2-6Galb1-4GlcNAcb1-2Mana1-3(Mana1-6)Manb1-4GlcNAcb1-4GlcNAc-Sp12	146.217	37.4422	18.7211	25.6072
	393	Galb1-4GlcNAcb1-2Mana1-3(GlcNAcb1-2Mana1-6)Manb1-4GlcNAcb1-4GlcNAc-Sp12	145.156	16.3375	8.16873	11.2551
	345	Galb1-4GlcNAcb1-2Mana1-6Manb1-4GlcNAcb1-4GlcNAc-Sp12	143.568	19.3787	9.68933	13.4979
	97	Gala1-2Galb-Sp8	142.81	18.1986	9.09928	12.7432
	338	GlcNAca1-4Galb1-4GlcNAcb1-3Galb1-4GlcNAcb-Sp0	141.235	24.6451	12.3226	17.4497
	267	Neu5Acb2-6GalNAca-Sp8	139.484	29.9144	14.9572	21.4465
	113	Gala1-4Galb1-4GlcNAcb-Sp0	139.388	23.0498	11.5249	16.5364
	167	GlcNAcb1-3(GlcNAcb1-6)GalNAca-Sp8	138.232	41.8425	20.9212	30.2697
	390	Gala1-3Galb1-3GlcNAcb1-2Mana1-3(Gala1-3Galb1-3GlcNAcb1-2Mana1-6)Manb1-4GlcNAcb1-4GlcNAc-Sp19	136.977	33.4071	16.7035	24.3889
	413	Fuca1-2Galb1-4(Fuca1-3)GlcNAcb1-3GalNAca-Sp14	134.872	71.7895	35.8948	53.228
	306	Mana1-6Manb-Sp10	134.43	5.27341	2.6367	3.9228
	141	Galb1-3GlcNAcb-Sp8	133.48	123.883	61.9416	92.8102
	283	Galb1-4GlcNAcb1-3Galb1-3GlcNAcb-Sp0	131.447	112.279	56.1393	85.4174
	5	Fuca-Sp8	129.431	72.7131	36.3565	56.179
	137	Galb1-3Galb-Sp8	128.768	84.0029	42.0015	65.236
	160	Galb1-4GlcNAcb-Sp0	128.725	20.4159	10.208	15.8601
	163	Galb1-4Glcb-Sp8	128.399	14.8429	7.42145	11.56
	200	Mana1-2Mana1-3Mana-Sp9	127.398	29.6029	14.8015	23.2367
	95	GalNAcb1-4GlcNAcb-Sp0	126.329	15.4608	7.7304	12.2385
	122	Galb1-3(Fuca1-4)GlcNAc-Sp8	125.748	7.74709	3.87355	6.1608
	82	GalNAca1-3(Fuca1-2)Galb1-4GlcNAcb-Sp0	125.413	48.6498	24.3249	38.7917
	436	Galb1-6Galb-Sp10	123.664	90.6853	45.3426	73.3319
	324	Neu5Ac(9Ac)a2-3Galb1-3GlcNAcb-Sp0	123.383	46.7216	23.3608	37.8673
	7	Rha-Sp8	123.084	17.5643	8.78216	14.2702
	17	GlcN(Gc)b-Sp8	121.691	31.4203	15.7102	25.8197
	108	Gala1-3Galb1-3GlcNAcb-Sp0	121.047	30.9638	15.4819	25.5801
	135	Galb1-3GalNAcb1-4(Neu5Aca2-3)Galb1-4Glcb-Sp0	119.562	66.2431	33.1216	55.4047
	157	Galb1-4GlcNAcb1-6(Galb1-3)GalNAca-Sp8	117.423	25.7049	12.8525	21.8909
	276	Neu5Gca-Sp8	116.345	21.2267	10.6133	18.2446
	158	Galb1-3(Galb1-4GlcNAcb1-6)GalNAca-Sp8	116.336	31.1209	15.5604	26.7509
	221	Neu5Aca2-3(GalNAcb1-4)Galb1-4GlcNAcb-Sp0	113.542	41.2723	20.6362	36.3499
	101	Gala1-3(Fuca1-2)Galb1-4Glcb-Sp0	112.459	162.784	81.3918	144.749
	230	Neu5Aca2-3Galb1-3(Fuca1-4)GlcNAcb1-3Galb1-4(Fuca1-3)GlcNAcb-Sp0	112.079	94.034	47.017	83.8998
	4	GalNAca-Sp8	110.648	40.1061	20.053	36.2466
	47	Mana1-3(Mana1-6)Manb1-4GlcNAcb1-4GlcNAcb-Sp12	110.612	32.1038	16.0519	29.0238
	189	Glcb1-4Glcb-Sp8	110.56	63.1808	31.5904	57.1461
	399	Gala1-4Galb1-3GlcNacb1-2Mana1-3(Gala1-4Galb1-3GlcNacb1-2Mana1-6)Manb1-4GlcNacb1-4GlcNacb-Sp19	109.01	21.7373	10.8687	19.9407
	162	Galb1-4Glcb-Sp0	107.526	38.1971	19.0985	35.5237
	132	Galb1-3GalNAca-Sp16	107.196	58.7533	29.3766	54.8092
	154	Galb1-4GlcNAcb1-3Galb1-4GlcNAcb-Sp0	105.865	35.6554	17.8277	33.68
	364	Fuca1-2Galb1-3GlcNAcb1-3(Galb1-4(Fuca1-3)GlcNAcb1-6)Galb1-4Glc-Sp21	105.793	54.3771	27.1886	51.3994
	179	(GlcNAcb1-4)6b-Sp8	105.143	142.877	71.4383	135.888
	302	GlcNAcb1-3Man-Sp10	104.493	38.4135	19.2067	36.7619
	275	Neu5Gca2-6Galb1-4GlcNAcb-Sp0	104.39	28.1197	14.0598	26.937
	347	GlcNAcb1-2Mana1-3(GlcNAcb1-2Mana1-6)Manb1-4GlcNAcb1-4(Fuca1-6)GlcNAcb-Sp22	104.25	48.903	24.4515	46.9094
	414	Gala1-3(Fuca1-2)Galb1-4(Fuca1-3)GlcNAcb1-3GalNAc-Sp14	102.603	66.2936	33.1468	64.612
	38	6-H2PO3Mana-Sp8	101.487	45.3166	22.6583	44.6524
	3	Mana-Sp8	101.328	89.1802	44.5901	88.0115
	77	Fuca1-4GlcNAcb-Sp8	99.4796	72.7596	36.3798	73.1402
	293	Galb1-4GlcNAcb1-3(Galb1-4GlcNAcb1-6)Galb1-4GlcNAc-Sp0	99.1991	94.9723	47.4862	95.7391
	424	Gala1-3(Fuca1-2)Galb1-4GlcNAcb1-2Mana1-3(Gala1-3(Fuca1-2)Galb1-4GlcNAcb1-2Mana1-6)Manb1-4GlcNAcb1-4(Fuca1-6)GlcNAcb-Sp22	97.4228	62.4932	31.2466	64.1464
	197	KDNa2-3Galb1-4GlcNAcb-Sp0	94.0587	9.14946	4.57473	9.72739
	273	Neu5Gca2-3Galb1-4Glcb-Sp0	93.913	14.9357	7.46785	15.9038
	80	GalNAca1-3(Fuca1-2)Galb1-4(Fuca1-3)GlcNAcb-Sp0	93.8261	59.7301	29.8651	63.6605
	67	Fuca1-2Galb1-4(Fuca1-3)GlcNAcb1-3Galb1-4(Fuca1-3)GlcNAcb1-3Galb1-4(Fuca1-3)GlcNAcb-Sp0	90.7502	41.8194	20.9097	46.0819
	279	Galb1-3GlcNAcb1-3Galb1-3GlcNAcb-Sp0	89.9545	83.3885	41.6943	92.7008
	150	Galb1-4GlcNAcb1-3GalNAca-Sp8	88.9929	107.854	53.9269	121.194
	269	Neu5Gca2-3Galb1-3(Fuca1-4)GlcNAcb-Sp0	86.9951	26.17	13.085	30.0822
	140	Galb1-3GlcNAcb-Sp0	84.9961	58.1509	29.0755	68.416
	115	Gala1-4Galb1-4Glcb-Sp0	84.926	54.0034	27.0017	63.5888
	175	GlcNAcb1-3Galb1-4Glcb-Sp0	83.6413	126.615	63.3076	151.379
	104	Gala1-3GalNAca-Sp8	82.4914	24.3754	12.1877	29.549
	177	GlcNAcb1-4(GlcNAcb1-6)GalNAca-Sp8	82.4905	28.5697	14.2849	34.6339
	64	Fuca1-2Galb1-3GlcNAcb-Sp0	79.2959	41.5186	20.7593	52.3591
	419	Fuca1-2Galb1-3GlcNAcb1-3GalNAc-Sp14	79.2544	65.088	32.544	82.1253
	170	GlcNAcb1-3GalNAca-Sp14	79.0446	50.0518	25.0259	63.321
	76	Fuca1-3GlcNAcb-Sp8	78.1862	31.0145	15.5073	39.6675
	71	Fuca1-2Galb1-4GlcNAcb1-3Galb1-4GlcNAcb1-3Galb1-4GlcNAcb-Sp0	77.1599	13.762	6.88102	17.8357
	149	Galb1-4GalNAcb1-3(Fuca1-2)Galb1-4GlcNAcb-Sp8	74.5752	6.61122	3.30561	8.86517
	343	Neu5Aca2-6Galb1-4GlcNAcb1-2Mana1-3Manb1-4GlcNAcb1-4GlcNAc-Sp12	73.9331	8.30637	4.15319	11.235
	69	Fuca1-2Galb1-4(Fuca1-3)GlcNAcb-Sp8	72.8397	26.3845	13.1923	36.2228
	62	Fuca1-2Galb1-3GlcNAcb1-3Galb1-4Glcb-Sp8	70.4653	30.4537	15.2268	43.2179
	166	GlcNAcb1-2Galb1-3GalNAca-Sp8	69.7398	77.2524	38.6262	110.772
	114	Gala1-4Galb1-4GlcNAcb-Sp8	69.6312	9.07083	4.53542	13.027
	78	Fucb1-3GlcNAcb-Sp8	68.7474	14.5612	7.28061	21.1807
	39	[6OSO3]Galb1-4Glcb-Sp0	68.1306	42.7902	21.3951	62.8061
	423	Fuca1-2Galb1-3GlcNAcb1-2Mana1-3(Fuca1-2Galb1-3GlcNAcb1-2Mana1-6)Manb1-4GlcNAcb1-4(Fuca1-6)GlcNAcb-Sp22	68.0006	73.0053	36.5027	107.36
	6	Fuca-Sp9	67.4009	16.5159	8.25795	24.504
	191	G-ol-Sp8	66.0493	75.344	37.672	114.072
	206	Mana1-6(Mana1-3)Mana1-6[Mana1-2Mana1-3]Manb1-4GlcNAcb1-4GlcNAcb-Sp12	64.2465	38.3412	19.1706	59.6783
	45	Neu5Ac(9Ac)a-Sp8	63.8968	9.81374	4.90687	15.3587
	251	Fuca1-2Galb1-4[6OSO3]Glc-Sp0	58.8108	62.1967	31.0983	105.757
	367	Gala1-3(Fuca1-2)Galb1-4GlcNAcb1-2Mana1-3(Gala1-3(Fuca1-2)Galb1-4GlcNAcb1-2Mana1-6)Manb1-4GlcNAcb1-4GlcNAcb-Sp20	58.5694	19.7987	9.89936	33.8039
	126	Galb1-3(GlcNAcb1-6)GalNAc-Sp14	58.2879	20.9218	10.4609	35.8938
	253	Neu5Aca2-3Galb1-4Glcb-Sp8	57.3059	35.0389	17.5194	61.1436
	323	Neu5Ac(9Ac)a2-3Galb1-4GlcNAcb-Sp0	55.4244	78.4516	39.2258	141.547
	63	Fuca1-2Galb1-3GlcNAcb1-3Galb1-4Glcb-Sp10	54.4457	36.2921	18.1461	66.6574
	204	Mana1-3(Mana1-6)Mana-Sp9	53.6745	16.3389	8.16947	30.4408
	65	Fuca1-2Galb1-3GlcNAcb-Sp8	53.0951	13.1513	6.57563	24.7692
	96	GalNAcb1-4GlcNAcb-Sp8	51.9544	19.8708	9.93542	38.2467
	111	Gala1-3Galb-Sp8	51.0974	28.7546	14.3773	56.2742
	182	GlcNAcb1-6(Galb1-3)GalNAca-Sp8	47.0584	19.4122	9.70609	41.2512
	254	Neu5Aca2-6GalNAca-Sp8	46.6201	30.3126	15.1563	65.0206
	133	Galb1-3GalNAcb-Sp8	45.5795	29.5985	14.7993	64.9382
	389	GalNAca1-3(Fuca1-2)Galb1-3GalNAca1-3(Fuca1-2)Galb1-4GlcNAcb-Sp0	45.4399	31.9621	15.981	70.3392
	60	Fuca1-2Galb1-3GalNAcb1-4(Neu5Aca2-3)Galb1-4Glcb-Sp0	44.2817	59.5076	29.7538	134.384
	183	GlcNAcb1-6GalNAca-Sp8	42.1332	58.9869	29.4934	140.001
	180	(GlcNAcb1-4)5b-Sp8	41.7022	17.1172	8.55858	41.0462
	190	Glcb1-6Glcb-Sp8	39.8851	10.8271	5.41356	27.1458
	205	Mana1-3(Mana1-2Mana1-2Mana1-6)Mana-Sp9	39.5796	43.0901	21.545	108.869
	365	Galb1-4GlcNAcb1-2(Galb1-4GlcNAcb1-4)Mana1-3(Galb1-4GlcNAcb1-2Mana1-6)Manb1-4GlcNAcb1-4GlcNAc-Sp21	39.3905	21.9966	10.9983	55.8423
	15	GlcNAcb-Sp0	38.7466	18.282	9.14099	47.1835
	155	Galb1-4GlcNAcb1-3Galb1-4Glcb-Sp0	37.7137	24.5895	12.2947	65.2003
	61	Fuca1-2Galb1-3GalNAcb1-4(Neu5Aca2-3)Galb1-4Glcb-Sp9	34.7806	13.5987	6.79934	39.0985
	83	GalNAca1-3(Fuca1-2)Galb1-4GlcNAcb-Sp8	31.6059	8.66476	4.33238	27.415
	105	Gala1-3GalNAca-Sp16	29.4399	36.088	18.044	122.582
	106	Gala1-3GalNAcb-Sp8	29.2051	10.3416	5.17078	35.4101
	375	(GalNAcb1-4GlcNAcb1-2Mana1-6)GalNAcb1-4GlcNAcb1-2Mana1-3Manb1-4GlcNAcb1-4GlcNAc-Sp12	28.814	18.8642	9.4321	65.4688
	129	Galb1-3(Neu5Acb2-6)GalNAca-Sp8	28.4261	21.603	10.8015	75.9972
	255	Neu5Aca2-6GalNAcb1-4GlcNAcb-Sp0	28.2656	30.3423	15.1711	107.347
	41	[6OSO3]Galb1-4GlcNAcb-Sp8	28.1821	19.2456	9.62279	68.2901
	107	Gala1-3Galb1-4(Fuca1-3)GlcNAcb-Sp8	27.5903	38.6	19.3	139.904
	153	Galb1-4GlcNAcb1-3Galb1-4GlcNAcb1-3Galb1-4GlcNAcb-Sp0	25.1761	19.1181	9.55905	75.9375
	81	[3OSO3]Galb1-4(Fuca1-3)Glc-Sp0	24.4941	26.7818	13.3909	109.34
	229	Neu5Aca2-3Galb1-3(Fuca1-4)GlcNAcb-Sp8	23.9894	25.3072	12.6536	105.493
	207	Mana1-6(Mana1-3)Mana1-6(Mana1-3)Manb1-4GlcNAcb1-4 GlcNAcb-Sp12	23.4386	36.8125	18.4063	157.059
	91	GalNAcb1-3GalNAca-Sp8	22.5508	10.1912	5.09561	45.1923
	87	GalNAca1-3(Fuca1-2)Galb-Sp18	20.2158	41.9094	20.9547	207.31
	181	GlcNAcb1-4GlcNAcb1-4GlcNAcb-Sp8	15.8944	12.5557	6.27784	78.9943
	439	[6OSO3]Galb1-3GlcNAcb-Sp0	15.1413	19.4039	9.70193	128.152
	438	GalNAcb1-6GalNAcb-Sp8	14.5939	12.3685	6.18423	84.7511
	14	GalNAcb-Sp8	14.2961	30.1135	15.0568	210.641
	37	[4OSO3]Galb1-4GlcNAcb-Sp8	14.1171	14.5329	7.26643	102.945
	131	Galb1-3GalNAca-Sp8	10.4814	15.2185	7.60926	145.195
	103	Gala1-3(Gala1-4)Galb1-4GlcNAcb-Sp8	8.67795	6.65954	3.32977	76.741
	391	Gala1-3Galb1-3(Fuca1-4)GlcNAcb1-2Mana1-3(Gala1-3Galb1-3(Fuca1-4)GlcNAcb1-2Mana1-6)Manb1-4GlcNAcb1-4GlcNAc-Sp19	6.2335	15.5118	7.7559	248.846
	16	GlcNAcb-Sp8	2.93825	15.9544	7.9772	542.99
	415	GalNAca1-3(Fuca1-2)Galb1-4(Fuca1-3)GlcNAcb1-3GalNAc-Sp14	1.65173	6.22094	3.11047	376.633

## Sheet: H2N2
	2	Influenza A viral hemagglutinin (A/Chicken/PA/298101-4/2004) H2N2:Influenza A virus hemagglutinin (A/Chicken/PA/298101-4/2004) H2N2
		PROTEIN View:cbp_1590
		Glycan Array:2066
		Mammalian Printed Array Ver 4.1
		2011-01-22
		Peter P.J.M Rottier
		* When the one with the highest signal intensity is 100%, those with the signal intensity of 10 to 100% is shown in yellow.
		** Among those showing a signal intensity of 10 to 100%, those who posses Neu5Acα2-3Galβ1-4GlcNAcβ1-, Neu5Acα2-3Galβ1-4[6OSO3]GlcNAcβ1-, Neu5Acα2-3Galβ1-4(Fucα1-3)GlcNAcβ1-, Neu5Acα2-3Galβ1-4(Fucα1-3)[6OSO3]GlcNAcβ1-, Neu5Acα2-3Galβ1-4GlcNAcβ1-3Galβ1-4GlcNAcβ1-3Galβ1-4GlcNAcβ1- are showin in red.
		Chicken H2N2 14ug HA precomplex Slide# 12829 CFG# 2066 Alexa488 6/8/10 Hong
	Chart Number	Glycan Structure	Average	StDEV	SEM	% CV
	315	Neu5Acα2-3Galβ1-3(Neu5Acα2-3Galβ1-4GlcNAcβ1-6)GalNAcα-Sp14	21614	3830.99	1915.5	17.7246
	239	Neu5Acα2-3Galβ1-3(Neu5Acα2-3Galβ1-4)GlcNAcβ-Sp8	18909.6	4880.09	2440.04	25.8074
	240	Neu5Acα2-3Galβ1-3[6OSO3]GalNAcα-Sp8	1260.49	536.84	268.42	42.5898
	241	Neu5Acα2-3Galβ1-3(Neu5Acα2-6)GalNAcα-Sp8	606.117	620.418	310.209	102.359
	119	Galα1-4Galβ1-4GlcNAcβ-Sp0	279.438	343.407	171.704	122.892
	323	Neu5Acα2-3Galβ1-4GlcNAcβ1-2Manα1-3(Neu5Acα2-3Galβ1-4GlcNAcβ1-2Manα1-6)Manβ1-4GlcNAcβ1-4GlcNAcβ-Sp12	235.775	449.16	224.58	190.504
	163	Galβ1-4GlcNAcβ1-3Galβ1-4Glcβ-Sp8	215.207	361.509	180.755	167.982
	340	GlcNAcα1-4Galβ1-4GlcNAcβ1-3Galβ1-4(Fucα1-3)GlcNAcβ1-3Galβ1-4(Fucα1-3)GlcNAcβ-Sp0	183.948	328.185	164.092	178.411
	1	Galα-Sp8	134.816	131.503	65.7513	97.5425
	92	GalNAcα1-3Galβ-Sp8	117.722	21.7547	10.8773	18.4796
	217	[3OSO3]Galβ1-4(Fucα1-3)[6OSO3]GlcNAc-Sp8	117.217	124.56	62.2799	106.264
	364	Galβ1-3(Fucα1-4)GlcNAcβ1-2Manα1-3(Galβ1-3(Fucα1-4)GlcNAcβ1-2Manα1-6)Manβ1-4GlcNAcβ1-4(Fucα1-6)GlcNAcβ-Sp22	111.857	107.807	53.9034	96.3791
	292	Neu5Acα2-3Galβ1-3GlcNAcβ1-3Galβ1-3GlcNAcβ-Sp0	107.46	35.5219	17.7609	33.0558
	288	Galβ1-4(Fucα1-3)[6OSO3]GlcNAc-Sp0	102.367	87.3142	43.6571	85.2956
	348	Galβ1-4GlcNAcβ1-2Manα1-6Manβ1-4GlcNAcβ1-4GlcNAc-Sp12	99.0013	145.783	72.8915	147.254
	25	[3OSO3]Galβ1-4[6OSO3]Glcβ-Sp0	96.2434	117.224	58.6122	121.8
	167	Galβ1-4GlcNAcβ-Sp0	94.888	66.8003	33.4002	70.3991
	209	Manα1-2Manα1-6(Manα1-3)Manα1-6(Manα1-2Manα1-2Manα1-3)Manβ1-4GlcNAcβ1-4GlcNAcβ-Sp12	88.663	163.318	81.6589	184.201
	245	Neu5Acα2-3Galβ1-3GlcNAcβ1-3Galβ1-4GlcNAcβ-Sp0	88.5899	101.068	50.5342	114.086
	335	Neu5Acα2-3-Galβ1-3(Galβ1-4(Fucα1-3)GlcNAcβ1-6)GalNAc-Sp14	85.2556	38.2641	19.1321	44.8816
	99	GalNAcβ1-4GlcNAcβ-Sp8	84.5938	77.6753	38.8376	91.8215
	146	Galβ1-3GlcNAcβ1-3Galβ1-4Glcβ-Sp10	83.1108	113.899	56.9497	137.045
	329	Neu5Acα2-3Galβ1-3(Fucα1-4)GlcNAcβ1-3Galβ1-3(Fucα1-4)GlcNAcβ-Sp0	82.423	67.4705	33.7353	81.8589
	360	Fucα1-2Galβ1-4GlcNAcβ1-2Manα1-3(Fucα1-2Galβ1-4GlcNAcβ1-2Manα1-6)Manβ1-4GlcNAcβ1-4GlcNAcβ-Sp20	82.243	90.4374	45.2187	109.964
	429	Galβ1-4GlcNAcβ1-3Galβ1-4(Fucα1-3GlcNAcβ1-6)Galβ1-4Glc-Sp21	70.3621	63.3131	31.6565	89.9818
	212	Manα1-3(Manα1-2Manα1-2Manα1-6)Manα-Sp9	67.4363	35.444	17.722	52.5593
	164	Galβ1-4GlcNAcβ1-6(Galβ1-3)GalNAcα-Sp8	63.4646	29.9858	14.9929	47.2482
	141	Galβ1-3GalNAcβ1-3Galα1-4Galβ1-4Glcβ-Sp0	63.3689	46.4789	23.2394	73.3466
	401	Galα1-4Galβ1-3GlcNΑcβ1-2Manα1-3(Galα1-4Galβ1-3GlcNΑcβ1-2Manα1-6)Manβ1-4GlcNΑcβ1-4GlcNΑcβ-Sp19	61.7285	53.2871	26.6435	86.3248
	355	KDNα2-3Galβ1-4(Fucα1-3)GlcNAc-Sp0	59.6623	78.8774	39.4387	132.207
	12	Galβ-Sp8	57.6053	41.989	20.9945	72.8908
	44	[6OSO3]Galβ1-4[6OSO3]Glcβ-Sp8	57.189	68.075	34.0375	119.035
	435	Galβ1-4GlcNAcβ1-4(Galβ1-4GlcNAcβ1-2)Manα1-3(GlcNAcβ1-4)(Galβ1-4GlcNAcβ1-2Manα1-6)Manβ1-4GlcNAcβ1-4GlcNAc-Sp21	56.7719	64.2166	32.1083	113.113
	26	[3OSO3]Galβ1-4[6OSO3]Glcβ-Sp8	53.02	53.9183	26.9591	101.694
	5	GalNAcα-Sp15	52.7387	46.6796	23.3398	88.5112
	349	Galβ1-4GlcNAcβ1-2Manα1-3(Manα1-6)Manβ1-4GlcNAcβ1-4GlcNAcβ-Sp12	50.875	63.7834	31.8917	125.373
	458	Neu5Acα2-6Galβ1-4GlcNAcβ1-6(Fucα1-2Galβ1-3GlcNAcβ1-3)Galβ-4Glc-Sp21	50.676	77.2759	38.638	152.49
	331	Galα1-4Galβ1-4GlcNAcβ1-3Galβ1-4Glcβ-Sp0	50.17	22.3479	11.174	44.5444
	436	Galβ1-4GlcNAcβ1-2Manα1-3(GlcNAcβ1-4)(Galβ1-4GlcNAcβ1-6(Galβ1-4GlcNAcβ1-2)Manα1-6)Manβ1-4GlcNAcβ1-4GlcNAc-Sp21	50.0736	53.7067	26.8534	107.256
	283	Neu5Gcα2-6GalNAcα-Sp0	47.7474	27.2339	13.617	57.0375
	370	Galα1-3(Fucα1-2)Galβ1-4GlcNAcβ1-2Manα1-3(Galα1-3(Fucα1-2)Galβ1-4GlcNAcβ1-2Manα1-6)Manβ1-4GlcNAcβ1-4GlcNAcβ-Sp20	46.1203	42.6698	21.3349	92.5185
	143	Galβ1-3GalNAcβ1-4Galβ1-4Glcβ-Sp8	44.6	6.56426	3.28213	14.7181
	402	Galα1-4Galβ1-4GlcNΑcβ1-2Manα1-3(Galα1-4Galβ1-4GlcNΑcβ1-2Manα1-6)Manβ1-4GlcNΑcβ1-4GlcNΑcβ-LVΑNKT	43.4089	61.1172	30.5586	140.794
	377	Neu5Acα2-3Galβ1-4(Fucα1-3)GlcNAcβ1-3GalNAcα-Sp14	43.1614	27.0933	13.5466	62.772
	75	Fucα1-2Galβ1-4GlcNAcβ-Sp0	42.7019	31.1347	15.5674	72.9119
	91	GalNAcα1-3GalNAcβ-Sp8	42.5217	37.4423	18.7212	88.0545
	207	Manα1-2Manα1-3Manα-Sp9	41.9661	37.6131	18.8065	89.6272
	304	GalNAcβ1-3Galβ-Sp8	41.4289	64.3405	32.1703	155.304
	431	GlcNAcβ1-4(GlcNAcβ1-2)Manα1-3(GlcNAcβ1-4)(GlcNAcβ1-2Manα1-6)Manβ1-4GlcNAcβ1-4GlcNAc-Sp21	40.8955	59.8841	29.9421	146.432
	403	Galα1-3Galβ1-4GlcNΑcβ1-3GalNΑcα-Sp14	40.6228	27.5683	13.7842	67.8642
	451	Fucα1-2Galβ1-4GlcNAcβ1-3(Fucα1-2Galβ1-4GlcNAcβ1-6)GalNAc-Sp14	40.2805	23.9671	11.9836	59.5005
	336	GlcNAcα1-4Galβ1-4GlcNAcβ1-3Galβ1-4GlcNAcβ1-3Galβ1-4GlcNAcβ-Sp0	39.9249	45.6523	22.8262	114.346
	382	Galβ1-3GlcNAcβ1-3(Galβ1-4(Fucα1-3)GlcNAcβ1-6)Galβ1-4Glc-Sp21	38.036	21.1186	10.5593	55.5227
	93	GalNAcα1-4(Fucα1-2)Galβ1-4GlcNAcβ-Sp8	38.0025	51.2099	25.605	134.754
	337	GlcNAcα1-4Galβ1-4GlcNAcβ-Sp0	37.6717	24.0156	12.0078	63.7495
	264	Neu5Acα2-6GalNAcβ1-4GlcNAcβ-Sp0	37.6176	33.3503	16.6751	88.656
	412	Galα1-3(Fucα1-2)Galβ1-4GlcNAcβ1-3GalNAcα-Sp14	37.4499	27.6847	13.8423	73.9246
	281	Neu5Gcα2-3Galβ1-4GlcNAcβ-Sp0	37.3897	31.0849	15.5424	83.1375
	287	Galβ1-3GlcNAcβ1-3Galβ1-3GlcNAcβ-Sp0	37.3897	47.2493	23.6246	126.37
	4	GalNAcα-Sp8	37.3324	15.7056	7.85282	42.0698
	405	Galβ1-3GlcNAcα1-6Galβ1-4GlcNAcβ-Sp0	37.3292	15.479	7.73949	41.4661
	453	GalNAcα1-3Fucα1-2Galβ1-4GlcNAcβ1-3(GalNAcα1-3Fucα1-2Galβ1-4GlcNAcβ1-6)GalNAc-Sp14	36.7832	25.3588	12.6794	68.9411
	23	[3OSO3]Galβ1-4(Fucα1-3)[6OSO3]Glc-Sp0	36.6881	19.0189	9.50944	51.8394
	211	Manα1-3(Manα1-6)Manα-Sp9	36.4188	21.8829	10.9415	60.0869
	427	Galβ1-3GlcNAcβ1-2Manα1-3(Galβ1-3GlcNAcβ1-2(Galβ1-3GlcNAcβ1-6)Manα1-6)Manβ1-4GlcNAcβ1-4GlcNAcβ-Sp19	36.402	33.251	16.6255	91.344
	214	Manα1-6(Manα1-3)Manα1-6(Manα1-3)Manβ1-4GlcNAcβ1-4GlcNAcβ-Sp12	35.8631	32.1696	16.0848	89.7012
	73	Fucα1-2Galβ1-4GlcNAcβ1-3Galβ1-4GlcNAcβ-Sp0	35.5768	18.1669	9.08344	51.0638
	189	GlcNAcβ1-6(Galβ1-3)GalNAcα-Sp8	35.5455	17.8033	8.90167	50.0861
	305	GlcAβ1-3GlcNAcβ-Sp8	35.4978	29.92	14.96	84.2869
	274	Neu5Acα2-8Neu5Acα2-3Galβ1-4Glcβ-Sp0	35.2386	42.6402	21.3201	121.004
	215	Manβ1-4GlcNAcβ-Sp0	35.209	28.4084	14.2042	80.6849
	118	Galα1-4(Fucα1-2)Galβ1-4GlcNAcβ-Sp8	33.6215	21.724	10.862	64.6132
	147	Galβ1-3GlcNAcβ-Sp0	31.1143	23.0366	11.5183	74.0386
	188	GlcNAcβ1-4GlcNAcβ1-4GlcNAcβ-Sp8	30.9539	36.2548	18.1274	117.125
	449	Galβ1-4(Fucα1-3)GlcNAcβ1-6GalNAc-Sp14	30.2743	25.36	12.68	83.7675
	448	Galβ1-4GlcNAcβ1-6GalNAc-Sp14	29.783	16.9808	8.49039	57.0151
	354	[6OSO3]GlcNAcβ1-3Galβ1-4GlcNAc-β-Sp0	29.608	21.7111	10.8555	73.3283
	295	[6OSO3]Galβ1-4[6OSO3]GlcNAcβ-Sp0	29.2155	23.5152	11.7576	80.4887
	319	Neu5Acα2-8Neu5Acβ-Sp17	29.1965	26.4339	13.217	90.538
	42	[6OSO3]Galβ1-4Glcβ-Sp8	29.0235	55.2768	27.6384	190.455
	376	Neu5Acα2-6Galβ1-4GlcNAcβ1-3GalNAc-Sp14	28.5659	18.3569	9.17843	64.2614
	363	Manα1-3(Galβ1-4GlcNAcβ1-2Manα1-6)Manβ1-4GlcNAcβ1-4GlcNAcβ-Sp12	28.4298	14.0544	7.02721	49.4355
	265	Neu5Acα2-6Galβ1-4[6OSO3]GlcNAcβ-Sp8	28.1469	19.8853	9.94266	70.6482
	256	Neu5Acα2-3Galβ1-4GlcNAcβ1-3Galβ1-4GlcNAcβ1-3Galβ1-4GlcNAcβ-Sp0	27.799	32.1269	16.0635	115.568
	269	Neu5Acα2-6Galβ1-4GlcNAcβ1-3Galβ1-4GlcNAcβ-Sp0	27.5401	48.5068	24.2534	176.132
	415	Fucα1-2Galβ1-4(Fucα1-3)GlcNAcβ1-3GalNAcα-Sp14	27.4567	20.5812	10.2906	74.9587
	162	Galβ1-4GlcNAcβ1-3Galβ1-4Glcβ-Sp0	27.3309	58.4814	29.2407	213.976
	194	Glcα1-4Glcα-Sp8	26.7631	24.6122	12.3061	91.9633
	387	GlcNΑcβ1-2(GlcNΑcβ1-4)Manα1-3(GlcNΑcβ1-2Manα1-6)Manβ1-4GlcNΑcβ1-4GlcNΑc-Sp21	26.5694	19.1124	9.55619	71.9337
	60	Fucα1-2Galβ1-3(Fucα1-4)GlcNAcβ-Sp8	26.5317	26.6438	13.3219	100.422
	144	Galβ1-3Galβ-Sp8	26.4999	21.8074	10.9037	82.2925
	263	Neu5Acα2-6GalNAcα-Sp8	26.3419	27.6368	13.8184	104.916
	208	Manα1-6(Manα1-2Manα1-3)Manα1-6(Manα1-2Manα1-3)Manβ1-4GlcNAcβ1-4GlcNAcβ-Sp12	25.7273	40.7782	20.3891	158.502
	230	Neu5Acα2-3(GalNAcβ1-4)Galβ1-4GlcNAcβ-Sp8	25.7039	36.483	18.2415	141.936
	76	Fucα1-2Galβ1-4GlcNAcβ-Sp8	25.5705	12.6261	6.31305	49.3776
	52	GlcNAcβ1-2Manα1-3(GlcNAcβ1-2Manα1-6)Manβ1-4GlcNAcβ1-4GlcNAcβ-Sp13	25.1576	14.8286	7.41428	58.9427
	97	GalNAcβ1-4(Fucα1-3)GlcNAcβ-Sp0	25.1455	11.9522	5.9761	47.5322
	455	GalNAcβ1-4Galβ1-4Glc-b-sp0	25.1322	8.95544	4.47772	35.6334
	89	GalNAcα1-3(Fucα1-2)Galβ-Sp8	24.5057	15.3397	7.66987	62.5967
	65	Fucα1-2Galβ1-3GlcNAcβ1-3Galβ1-4Glcβ-Sp8	24.4928	16.2549	8.12745	66.3661
	90	GalNAcα1-3(Fucα1-2)Galβ-Sp18	24.4788	16.1575	8.07873	66.0059
	236	Neu5Acα2-3Galβ1-3[6OSO3]GlcNAc-Sp8	24.3465	11.3564	5.67818	46.6447
	357	KDNα2-3Galβ1-4Glc-Sp0	24.2454	27.6764	13.8382	114.152
	51	GlcNAcβ1-2Manα1-3(GlcNAcβ1-2Manα1-6)Manβ1-4GlcNAcβ1-4GlcNAcβ-Sp12	24.0604	18.9952	9.4976	78.9481
	36	[3OSO3]Galβ1-4GlcNAcβ-Sp8	23.7356	21.7962	10.8981	91.8294
	235	Neu5Acα2-3GalNAcβ1-4GlcNAcβ-Sp0	23.3633	25.0723	12.5361	107.315
	244	Neu5Acα2-3Galβ1-3GalNAcβ1-3Galα1-4Galβ1-4Glcβ-Sp0	23.1436	25.7739	12.887	111.365
	341	GlcNAcα1-4Galβ1-4GlcNAcβ1-3Galβ1-4GlcNAcβ-Sp0	23.0739	4.80281	2.40141	20.815
	102	Galα1-3(Fucα1-2)Galβ1-3GlcNAcβ-Sp8	22.5407	29.8298	14.9149	132.337
	289	Galβ1-4(Fucα1-3)[6OSO3]Glc-Sp0	22.2938	16.0098	8.00491	71.8128
	100	Galα1-2Galβ-Sp8	22.1083	16.4801	8.24006	74.5426
	418	Galβ1-4(Fucα1-3)GlcNAcβ1-2Manα1-3(Galβ1-4(Fucα1-3)GlcNAcβ1-2Manα1-6)Manβ1-4GlcNAcβ1-4(Fucα1-6)GlcNAcβ-Sp22	21.9702	17.6406	8.8203	80.2932
	404	Galβ1-3GlcNAcβ1-6Galβ1-4GlcNAcβ-Sp0	21.9625	7.66176	3.83088	34.8856
	324	Neu5Acα2-6Galβ1-4GlcNAcβ1-2Manα1-3(Neu5Acα2-3Galβ1-4GlcNAcβ1-2Manα1-6)Manβ1-4GlcNAcβ1-4GlcNAcβ-Sp12	21.7854	21.7825	10.8912	99.9868
	461	Galβ1-4GlcNAcβ-(OCH2CH2)6NH2	21.5207	23.9917	11.9958	111.482
	59	Fucα1-2Galβ1-3GalNAcβ1-3Galα1-4Galβ1-4Glcβ-Sp9	21.5125	19.3937	9.69685	90.1509
	96	GalNAcβ1-3Galα1-4Galβ1-4GlcNAcβ-Sp0	21.4303	9.40907	4.70454	43.9056
	221	Neu5Acα2-3Galβ1-3GalNAcα-Sp8	21.2788	28.3779	14.1889	133.362
	432	GlcNAcβ1-2Manα1-3(GlcNAcβ1-4)(GlcNAcβ1-6(GlcNAcβ1-2)Manα1-6)Manβ1-4GlcNAcβ1-4GlcNAc-Sp21	21.2196	19.9446	9.97229	93.9912
	282	Neu5Gcα2-3Galβ1-4Glcβ-Sp0	21.1823	43.6804	21.8402	206.211
	71	Fucα1-2Galβ1-4(Fucα1-3)GlcNAcβ-Sp0	20.3786	11.8533	5.92667	58.1658
	291	Galβ1-4GlcNAcβ1-3Galβ1-3GlcNAcβ-Sp0	20.3443	13.3097	6.65484	65.4222
	248	Neu5Acα2-3Galβ1-3GlcNAcβ-Sp8	20.1731	26.9424	13.4712	133.556
	27	[3OSO3]Galβ1-3(Fucα1-4)GlcNAcβ-Sp8	20.1654	15.78	7.88999	78.2527
	361	Fucα1-2Galβ1-4(Fucα1-3)GlcNAcβ1-2Manα1-3(Fucα1-2Galβ1-4(Fucα1-3)GlcNAcβ1-2Manα1-6)Manβ1-4GlcNAcβ1-4GlcNAβ-Sp20	20.16	30.2349	15.1175	149.975
	170	Galβ1-4Glcβ-Sp8	20.1252	9.21617	4.60808	45.7942
	311	Manα1-6Manβ-Sp10	20.0964	19.4167	9.70834	96.6177
	440	Galβ1-6Galβ-Sp10	20.0425	18.3404	9.17018	91.5072
	249	Neu5Acα2-3Galβ1-4[6OSO3]GlcNAcβ-Sp8	19.8476	19.7457	9.87286	99.4865
	53	Galβ1-4GlcNAcβ1-2Manα1-3(Galβ1-4GlcNAcβ1-2Manα1-6)Manβ1-4GlcNAcβ1-4GlcNAcβ-Sp12	19.3842	28.4851	14.2426	146.95
	3	Manα-Sp8	19.3357	18.955	9.47752	98.0316
	306	GlcNAcβ1-2Manα1-3(Neu5Acα2-6Galβ1-4GlcNAcβ1-2Manα1-6)Manβ1-4GlcNAcβ1-4GlcNAcβ-Sp12	19.3117	28.5729	14.2864	147.956
	57	Neu5Acα2-6Galβ1-4GlcNAcβ1-2Manα1-3(Neu5Acα2-6Galβ1-4GlcNAcβ1-2Manα1-6)Manβ1-4GlcNAcβ1-4GlcNAcβ-Sp13	19.2532	12.5663	6.28317	65.2688
	103	Galα1-3(Fucα1-2)Galβ1-4(Fucα1-3)GlcNAcβ-Sp0	19.1979	4.14768	2.07384	21.6049
	286	Galβ1-3(Neu5Acα2-3Galβ1-4GlcNAcβ1-6)GalNAcα-Sp14	19.1392	13.1994	6.59971	68.9654
	113	Galα1-3Galβ1-4(Fucα1-3)GlcNAcβ-Sp8	19.0919	13.9218	6.96092	72.92
	145	Galβ1-3GlcNAcβ1-3Galβ1-4GlcNAcβ-Sp0	19.0093	13.6179	6.80895	71.6382
	359	Fucα1-2Galβ1-3GlcNAcβ1-2Manα1-3(Fucα1-2Galβ1-3GlcNAcβ1-2Manα1-6)Manβ1-4GlcNAcβ1-4GlcNAcβ-Sp20	18.8078	23.4427	11.7213	124.643
	192	GlcNAcβ1-6Galβ1-4GlcNAcβ-Sp8	18.7982	14.2914	7.14572	76.0257
	172	GlcNAcα1-6Galβ1-4GlcNAcβ-Sp8	18.7694	18.5437	9.27185	98.7978
	77	Fucα1-2Galβ1-4Glcβ-Sp0	18.7679	34.2978	17.1489	182.748
	139	Galβ1-3GalNAcα-Sp16	18.7663	18.0596	9.02978	96.2337
	381	Galβ1-3GlcNΑcβ1-3(Galβ1-3GlcNΑcβ1-3Galβ1-4GlcNΑcβ1-6)Galβ1-4Glcβ-Sp0	18.6277	25.9152	12.9576	139.122
	187	GlcNAcβ1-4GlcNAcβ1-4GlcNAcβ1-4GlcNAcβ1-4GlcNAcβ-Sp8	18.4542	22.8039	11.4019	123.57
	450	Galβ1-4GlcNAcβ1-2Manα-Sp0	18.3517	15.3418	7.67088	83.5986
	169	Galβ1-4Glcβ-Sp0	18.1247	20.9036	10.4518	115.332
	168	Galβ1-4GlcNAcβ-Sp8	18.0817	6.72252	3.36126	37.1785
	7	Fucα-Sp9	18.0629	20.302	10.151	112.396
	366	Neu5Acα2-6GlcNAcβ1-4GlcNAcβ1-4GlcNAc-Sp21	17.9763	14.676	7.33799	81.6408
	229	Neu5Acα2-3(GalNAcβ1-4)Galβ1-4GlcNAcβ-Sp0	17.8876	14.8509	7.42543	83.0232
	193	Glcα1-4Glcβ-Sp8	17.8166	12.9802	6.49009	72.8545
	259	Neu5Acα2-3Galβ1-4GlcNAcβ1-3Galβ1-4GlcNAcβ-Sp0	17.784	20.9201	10.46	117.635
	397	Neu5Acα2-3Galβ1-3GlcNAcβ1-3GalNAcα-Sp14	17.3679	17.8969	8.94844	103.046
	46	[6OSO3]GlcNAcβ-Sp8	17.3057	16.9898	8.49492	98.1751
	218	Fucα1-2[6OSO3]Galβ1-4GlcNAc-Sp0	17.1205	20.5349	10.2674	119.943
	37	[3OSO3]Galβ-Sp8	17.0616	11.915	5.95748	69.8349
	328	Neu5Acα2-6Galβ1-4GlcNAcβ1-3Galβ1-3GlcNAcβ-Sp0	16.5592	22.8524	11.4262	138.004
	433	GlcNAcβ1-4(GlcNAcβ1-2)Manα1-3(GlcNAcβ1-4)(GlcNAcβ1-6(GlcNAcβ1-2)Manα1-6)Manβ1-4GlcNAcβ1-4GlcNAc-Sp21	16.3613	6.53363	3.26681	39.9334
	237	Neu5Acα2-3Galβ1-3(Fucα1-4)GlcNAcβ-Sp8	16.3199	0.865927	0.432963	5.30596
	135	Galβ1-3(Neu5Acβ2-6)GalNAcα-Sp8	16.2948	5.12125	2.56063	31.4288
	158	Galβ1-4GlcNAcβ1-3GalNAcα-Sp14	16.2042	30.7508	15.3754	189.77
	134	Galβ1-3(Neu5Acα2-6)GalNAcα-Sp14	16.1967	9.68844	4.84422	59.8173
	255	Neu5Acα2-3Galβ1-4(Fucα1-3)GlcNAcβ1-3Galβ1-4GlcNAcβ-Sp8	16.0341	12.4678	6.23389	77.7578
	205	Manα1-2Manα1-2Manα1-3Manα-Sp9	16.0167	10.4844	5.2422	65.4593
	54	Neu5Acα2-6Galβ1-4GlcNAcβ1-2Manα1-3(Neu5Acα2-6Galβ1-4GlcNAcβ1-2Manα1-6)Manβ1-4GlcNAcβ1-4GlcNAcβ-N(LT)AVL	15.997	17.4338	8.71692	108.982
	43	[6OSO3]Galβ1-4GlcNAcβ-Sp8	15.9841	8.83865	4.41932	55.2966
	419	Fucα1-2Galβ1-4GlcNAcβ1-2Manα1-3(Fucα1-2Galβ1-4GlcNAcβ1-2Manα1-6)Manβ1-4GlcNAcβ1-4(Fucα1-6)GlcNAcβ-Sp22	15.6703	11.74	5.87001	74.919
	94	GalNAcβ1-3GalNAcα-Sp8	15.6576	17.9305	8.96527	114.516
	299	Galβ1-4GlcNAcβ1-2Manα1-3(Neu5Acα2-6Galβ1-4GlcNAcβ1-2Manα1-6)Manβ1-4GlcNAcβ1-4GlcNAcβ-Sp12	15.5698	13.2363	6.61814	85.0124
	406	GalNAcβ1-3Galα1-6Galβ1-4Glcβ-Sp8	15.3052	4.68073	2.34037	30.5826
	441	Neu5Acα2-3Galβ1-4GlcNAcβ1-3Galβ-Sp8	15.1551	5.75837	2.87918	37.9963
	13	Glcβ-Sp8	15.1451	20.7602	10.3801	137.075
	196	Glcβ1-4Glcβ-Sp8	14.9532	12.8382	6.41908	85.8557
	391	Neu5Acα2-3(GalNAcβ1-4)Galβ1-4GlcNAcβ1-3GalNAcα-Sp14	14.7377	0.780207	0.390104	5.29394
	389	Fucα1-2Galβ1-3GalNAcα1-3(Fucα1-2)Galβ1-4GlcNAcβ-Sp0	14.6884	15.2235	7.61177	103.643
	9	Neu5Acα-Sp8	14.6675	11.8931	5.94655	81.0844
	176	GlcNAcβ1-3GalNAcα-Sp8	14.5983	12.1059	6.05293	82.9262
	55	Neu5Acα2-6Galβ1-4GlcNAcβ1-2Manα1-3(Neu5Acα2-6Galβ1-4GlcNAcβ1-2Manα1-6)Manβ1-4GlcNAcβ1-4GlcNAcβ-Sp8	14.5534	10.9569	5.47847	75.2877
	385	Galβ1-3GlcNAcβ1-3(Galβ1-3GlcNAcβ1-3Galβ1-4(Fucα1-3)GlcNAcβ1-6)Galβ1-4Glc-Sp21	14.5433	11.7937	5.89687	81.0942
	333	GalNAcα1-3(Fucα1-2)Galβ1-4GlcNAcβ1-3Galβ1-4GlcNAcβ-Sp0	14.4338	4.11924	2.05962	28.5389
	11	Neu5Acβ-Sp8	14.3311	11.2569	5.62845	78.549
	231	Neu5Acα2-3(GalNAcβ1-4)Galβ1-4Glcβ-Sp0	14.3214	21.9687	10.9843	153.398
	350	GlcNAcβ1-2Manα1-3(GlcNAcβ1-2Manα1-6)Manβ1-4GlcNAcβ1-4(Fucα1-6)GlcNAcβ-Sp22	13.9987	12.7432	6.37158	91.031
	459	GalNAcα1-3(Fucα1-2)Galβ1-3GlcNAcβ1-2Manα1-6(GalNAcα1-3(Fucα1-2)Galβ1-3GlcNAcβ1-2Manα1-3)Manβ1-4GlcNAcβ1-4(Fucα1-6)GlcNAcβ-Sp22	13.981	11.6539	5.82697	83.3556
	186	GlcNAcβ1-4GlcNAcβ1-4GlcNAcβ1-4GlcNAcβ1-4GlcNAcβ1-4GlcNAcβ1-4β-Sp8	13.6294	9.47942	4.73971	69.5511
	114	Galα1-3Galβ1-3GlcNAcβ-Sp0	13.5773	9.77386	4.88693	71.987
	358	KDNα2-3Galβ1-3GalNAcα-Sp14	13.5368	21.4753	10.7376	158.644
	115	Galα1-3Galβ1-4GlcNAcβ-Sp8	13.5068	9.29586	4.64793	68.8233
	81	Fucβ1-3GlcNAcβ-Sp8	13.5029	14.3105	7.15524	105.981
	98	GalNAcβ1-4GlcNAcβ-Sp0	13.4976	20.0229	10.0114	148.344
	362	Galα1-3Galβ1-4GlcNAcβ1-2Manα1-3(Galα1-3Galβ1-4GlcNAcβ1-2Manα1-6)Manβ1-4GlcNAcβ1-4GlcNAcβ-Sp20	13.3903	1.71749	0.858743	12.8263
	18	GlcN(Gc)β-Sp8	13.3553	18.6031	9.30153	139.294
	117	Galα1-3Galβ-Sp8	13.3372	24.7075	12.3537	185.253
	161	Galβ1-4GlcNAcβ1-3Galβ1-4GlcNAcβ-Sp0	13.2724	13.3418	6.67092	100.523
	371	Galα1-3Galβ1-4(Fucα1-3)GlcNAcβ1-2Manα1-3(Galα1-3Galβ1-4(Fucα1-3)GlcNAcβ1-2Manα1-6)Manβ1-4GlcNAcβ1-4GlcNAcβ-Sp20	13.2693	8.86314	4.43157	66.7943
	213	Manα1-6(Manα1-3)Manα1-6(Manα1-2Manα1-3)Manβ1-4GlcNAcβ1-4GlcNAcβ-Sp12	13.1944	12.1874	6.09371	92.3682
	270	Neu5Acα2-6Galβ1-4Glcβ-Sp0	13.1051	24.2651	12.1326	185.158
	104	Galα1-3(Fucα1-2)Galβ1-4(Fucα1-3)GlcNAcβ-Sp8	13.0461	5.25212	2.62606	40.258
	388	Fucα1-2Galβ1-3GalNAcα1-3(Fucα1-2)Galβ1-4Glcβ-Sp0	13.0041	12.5073	6.25365	96.1797
	332	GalNAcβ1-3Galα1-4Galβ1-4GlcNAcβ1-3Galβ1-4Glcβ-Sp0	13.0019	18.4068	9.20342	141.571
	430	GlcNAcβ1-2Manα1-3(GlcNAcβ1-4)(GlcNAcβ1-2Manα1-6)Manβ1-4GlcNacβ1-4GlcNAc-Sp21	12.9811	15.7257	7.86287	121.143
	8	Rhaα-Sp8	12.9271	10.5074	5.25368	81.2819
	301	Galβ1-4GlcNAcβ1-3(GlcNAcβ1-6)Galβ1-4GlcNAc-Sp0	12.88	19.4362	9.71808	150.902
	35	[3OSO3]Galβ1-4GlcNAcβ-Sp0	12.8626	8.44184	4.22092	65.6312
	156	Galβ1-4GalNAcβ1-3(Fucα1-2)Galβ1-4GlcNAcβ-Sp8	12.8411	17.2243	8.61215	134.134
	428	Fucα1-2Galβ1-3GlcNAcβ1-3(Galβ1-4GlcNAcβ1-6)Galβ1-4Glc-Sp21	12.7103	15.7792	7.88958	124.145
	137	Galβ1-3GalNAcα-Sp8	12.5968	16.8207	8.41035	133.531
	136	Galβ1-3(Neu5Acα2-6)GlcNAcβ1-4Galβ1-4Glcβ-Sp10	12.5728	14.3526	7.17631	114.156
	160	Galβ1-4GlcNAcβ1-3Galβ1-4GlcNAcβ1-3Galβ1-4GlcNAcβ-Sp0	12.353	10.4301	5.21505	84.4333
	219	Fucα1-2Galβ1-4[6OSO3]GlcNAc-Sp8	12.1513	13.1001	6.55007	107.809
	69	Fucα1-2Galβ1-4(Fucα1-3)GlcNAcβ1-3Galβ1-4(Fucα1-3)GlcNAcβ-Sp0	12.076	17.1067	8.55335	141.659
	165	Galβ1-3(Galβ1-4GlcNAcβ1-6)GalNAcα-Sp8	12.0405	13.4993	6.74964	112.116
	251	Neu5Acα2-3Galβ1-4(Fucα1-3)GlcNAcβ1-3Galβ1-4(Fucα1-3)GlcNAcβ1-3Galβ1-4(Fucα1-3)GlcNAcβ-Sp0	12.0294	5.05063	2.52532	41.9858
	368	Galβ1-4GlcNAcβ1-2(Galβ1-4GlcNAcβ1-4)Manα1-3(Galβ1-4GlcNAcβ1-2Manα1-6)Manβ1-4GlcNAcβ1-4GlcNAc-Sp21	11.9787	9.89555	4.94777	82.6097
	380	Galβ1-3GalNAcα1-3(Fucα1-2)Galβ1-4GlcNAc-Sp0	11.8629	12.781	6.39051	107.739
	24	[3OSO3]Galβ1-4Glcβ-Sp8	11.8463	19.0158	9.50792	160.521
	365	Neu5Acα2-6GlcNAcβ1-4GlcNAc-Sp21	11.8121	8.31223	4.15612	70.3706
	171	GlcNAcα1-3Galβ1-4GlcNAcβ-Sp8	11.7243	24.4832	12.2416	208.824
	417	GalNAcα1-3(Fucα1-2)Galβ1-4(Fucα1-3)GlcNAcβ1-3GalNAc-Sp14	11.7112	6.26781	3.13391	53.5198
	243	Neu5Acα2-3Galβ-Sp8	11.6029	10.4123	5.20616	89.7388
	413	GalNAcα1-3(Fucα1-2)Galβ1-4GlcNAcβ1-3GalNAcα-Sp14	11.5985	10.6084	5.30421	91.464
	456	GalNAcα1-3(Fucα1-2)Galβ1-4GlcNAcβ1-2Manα1-6(GalNAcα1-3(Fucα1-2)Galβ1-4GlcNAcβ1-2Manα1-3)Manβ1-4GlcNAcβ1-4(Fucα1-6)GlcNAcβ-Sp22	11.51	9.20513	4.60257	79.9751
	452	Galα1-3Fucα1-2Galβ1-4GlcNAcβ1-3(Galα1-3Fucα1-2Galβ1-4GlcNAcβ1-6)GalNAc-Sp14	11.4948	11.6	5.80002	100.916
	105	Galα1-3(Fucα1-2)Galβ1-4GlcNAc-Sp0	11.4943	7.24318	3.62159	63.0155
	322	Galβ1-3GlcNAcβ1-2Manα1-3(Galβ1-3GlcNAcβ1-2Manα1-6)Manβ1-4GlcNAcβ1-4GlcNAcβ-Sp19	11.3937	12.4231	6.21153	109.035
	131	Galβ1-3(GlcNAcβ1-6)GalNAcα-Sp8	11.3547	4.35215	2.17608	38.3292
	6	Fucα-Sp8	11.2739	10.0204	5.0102	88.8813
	181	GlcNAcβ1-3Galβ1-4GlcNAcβ1-3Galβ1-4GlcNAcβ-Sp0	11.0614	9.45435	4.72717	85.4715
	309	GlcNAcβ1-4GlcNAcβ-Sp12	10.927	21.9472	10.9736	200.852
	260	Fucα1-2Galβ1-4[6OSO3]Glc-Sp0	10.92	4.01991	2.00996	36.8124
	122	Galα1-4GlcNAcβ-Sp8	10.7346	19.5022	9.75111	181.676
	316	Neu5Acα2-3Galβ1-4GlcNAcβ1-2Manα1-3(Neu5Acα2-6Galβ1-4GlcNAcβ1-2Manα1-6)Manβ1-4GlcNAcβ1-4GlcNAcβ-Sp12	10.7079	7.25459	3.62729	67.75
	293	Neu5Acα2-3Galβ1-4GlcNAcβ1-3Galβ1-3GlcNAcβ-Sp0	10.5994	9.28435	4.64218	87.593
	383	Fucα1-2Galβ1-3(Fucα1-4)GlcNAcβ1-3(Galβ1-4GlcNAcβ1-6)Galβ1-4Glc-Sp21	10.5699	20.6432	10.3216	195.303
	314	Manα1-2Manα1-2Manα1-3(Manα1-2Manα1-6(Manα1-2Manα1-3)Manα1-6)Manα-Sp9	10.451	8.40597	4.20298	80.4324
	95	GalNAcβ1-3(Fucα1-2)Galβ-Sp8	10.3735	15.535	7.76751	149.756
	297	Galβ1-3(Neu5Acα2-3Galβ1-4(Fucα1-3)GlcNAcβ1-6)GalNAcα-Sp14	10.2354	6.52945	3.26473	63.793
	74	Fucα1-2Galβ1-4GlcNAcβ1-3Galβ1-4GlcNAcβ1-3Galβ1-4GlcNAcβ-Sp0	10.2101	5.33266	2.66633	52.2294
	443	[6OSO3]Galβ1-3GlcNAcβ-Sp0	10.2023	9.05594	4.52797	88.7639
	185	GlcNAcβ1-4Galβ1-4GlcNAcβ-Sp8	10.1878	10.0084	5.00422	98.2395
	268	Neu5Acα2-6Galβ1-4GlcNAcβ1-3Galβ1-4(Fucα1-3)GlcNAcβ1-3Galβ1-4(Fucα1-3)GlcNAcβ-Sp0	10.158	1.77971	0.889853	17.5202
	201	GlcAβ1-3Galβ-Sp8	10.1378	18.2564	9.12819	180.082
	346	Neu5Acα2-6Galβ1-4GlcNAcβ1-2Manα1-3Manβ1-4GlcNAcβ1-4GlcNAc-Sp12	10.0482	9.77009	4.88505	97.2328
	446	Fucα1-2Galβ1-4(Fucα1-3)GlcNAcβ1-2(Fucα1-2Galβ1-4(Fucα1-3)GlcNAcβ1-4)Manα1-3(Fucα1-2Galβ1-4(Fucα1-3)GlcNAcβ1-2Manα1-6)Manβ1-4GlcNAcβ1-4GlcNAcβ-Sp12	9.9836	3.33621	1.6681	33.4169
	233	Neu5Acα2-3(Neu5Acα2-6)GalNAcα-Sp8	9.9248	6.64666	3.32333	66.9702
	457	Galα1-3(Fucα1-2)Galβ1-3GlcNAcβ1-2Manα1-6(Galα1-3(Fucα1-2)Galβ1-3GlcNAcβ1-2Manα1-3)Manβ1-4GlcNAcβ1-4(Fucα1-6)GlcNAcβ-Sp22	9.92128	7.14519	3.57259	72.0188
	276	Neu5Acβ2-6GalNAcα-Sp8	9.85685	8.35233	4.17616	84.7363
	242	Neu5Acα2-3Galβ1-3(Neu5Acα2-6)GalNAcα-Sp14	9.77487	12.3148	6.15741	125.984
	14	Manβ-Sp8	9.73115	7.09877	3.54938	72.9489
	86	GalNAcα1-3(Fucα1-2)Galβ1-4GlcNAcβ-Sp8	9.69458	7.21513	3.60756	74.4244
	303	Galβ1-4GlcNAcβ1-6Galβ1-4GlcNAcβ-Sp0	9.6698	9.96547	4.98273	103.058
	347	Galβ1-4GlcNAcβ1-2Manα1-3Manβ1-4GlcNAcβ1-4GlcNAc-Sp12	9.57247	10.7103	5.35517	111.887
	191	GlcNAcβ1-6GalNAcα-Sp14	9.447	7.50677	3.75338	79.4619
	392	GalNAcα1-3(Fucα1-2)Galβ1-3GalNAcα1-3(Fucα1-2)Galβ1-4GlcNAcβ-Sp0	9.44223	9.61448	4.80724	101.824
	250	Neu5Acα2-3Galβ1-4(Fucα1-3)[6OSO3]GlcNAcβ-Sp8	9.38257	3.92359	1.96179	41.8178
	345	Neu5Acα2-6Galβ1-4GlcNAcβ1-2Manα1-6Manβ1-4GlcNAcβ1-4GlcNAc-Sp12	9.3723	10.8869	5.44345	116.16
	261	Neu5Acα2-3Galβ1-4Glcβ-Sp0	9.36932	10.7946	5.39731	115.212
	79	Fucα1-3GlcNAcβ-Sp8	9.3441	18.1403	9.07017	194.137
	202	GlcAβ1-6Galβ-Sp8	9.20358	12.3566	6.17831	134.259
	342	GlcNAcα1-4Galβ1-3GalNAc-Sp14	9.19928	5.40394	2.70197	58.7432
	285	Neu5Gcα-Sp8	9.1899	5.75893	2.87946	62.6659
	19	Galβ1-4GlcNAcβ1-3(Galβ1-4GlcNAcβ1-6)GalNAcα-Sp8	9.149	2.11935	1.05967	23.1648
	40	6-H2PO3Manα-Sp8	9.09578	6.42538	3.21269	70.6414
	106	Galα1-3(Fucα1-2)Galβ1-4Glcβ-Sp0	8.9558	5.77677	2.88838	64.5031
	318	Neu5Acα2-6Galβ1-4GlcNAcβ1-2Manα1-3(GlcNAcβ1-2Manα1-6)Manβ1-4GlcNAcβ1-4GlcNAcβ-Sp12	8.94252	12.1454	6.07268	135.816
	10	Neu5Acα-Sp11	8.88865	6.98554	3.49277	78.5894
	238	Neu5Acα2-3Galβ1-3(Fucα1-4)GlcNAcβ1-3Galβ1-4(Fucα1-3)GlcNAcβ-Sp0	8.81005	6.53512	3.26756	74.178
	154	Galβ1-4[6OSO3]Glcβ-Sp8	8.80747	6.46954	3.23477	73.4551
	378	(GalNAcβ1-4GlcNAcβ1-2Manα1-6)GalNAcβ1-4GlcNAcβ1-2Manα1-3Manβ1-4GlcNAcβ1-4GlcNAc-Sp12	8.80293	9.14754	4.57377	103.915
	48	[9NAc]Neu5Acα2-6Galβ1-4GlcNAcβ-Sp8	8.67257	8.28941	4.14471	95.5819
	153	Galβ1-4[6OSO3]Glcβ-Sp0	8.6224	6.02302	3.01151	69.8532
	232	Neu5Acα2-3(Neu5Acα2-3Galβ1-3GalNAcβ1-4)Galβ1-4Glcβ-Sp0	8.61768	7.88824	3.94412	91.5356
	312	Manα1-6(Manα1-3)Manα1-6(Manα1-3)Manβ-Sp10	8.57152	3.55212	1.77606	41.441
	447	Galβ1-4GlcNAcβ1-3(Galβ1-4GlcNAcβ1-6)GalNAc-Sp14	8.53792	2.12874	1.06437	24.9328
	344	Neu5Acα2-6Galβ1-4GlcNAcβ1-2Manα1-3(Manα1-6)Manβ1-4GlcNAcβ1-4GlcNAc-Sp12	8.49382	12.5517	6.27586	147.775
	343	Manα1-3(Neu5Acα2-6Galβ1-4GlcNAcβ1-2Manα1-6)Manβ1-4GlcNAcβ1-4GlcNAc-Sp12	8.3887	2.99262	1.49631	35.6744
	313	Manα1-2Manα1-2Manα1-3(Manα1-2Manα1-6(Manα1-3)Manα1-6)Manα-Sp9	8.29167	0.743256	0.371628	8.96388
	15	GalNAcβ-Sp8	8.25573	12.6111	6.30555	152.756
	62	Fucα1-2Galβ1-3GalNAcα-Sp14	8.23208	10.5082	5.25408	127.649
	61	Fucα1-2Galβ1-3GalNAcα-Sp8	8.03638	7.43884	3.71942	92.5647
	351	Galβ1-4GlcNAcβ1-2Manα1-3(Galβ1-4GlcNAcβ1-2Manα1-6)Manβ1-4GlcNAcβ1-4(Fucα1-6)GlcNAcβ-Sp22	7.96142	7.0355	3.51775	88.3699
	78	Fucα1-2Galβ-Sp8	7.93235	14.7353	7.36766	185.762
	130	Galβ1-4GlcNAcβ1-6GalNAcα-Sp8	7.91978	7.99402	3.99701	100.938
	395	Galβ1-4GlcNAcβ1-2Manα1-3(GlcNAcβ1-2Manα1-6)Manβ1-4GlcNAcβ1-4GlcNAc-Sp12	7.8541	6.82426	3.41213	86.8878
	257	Neu5Acα2-3Galβ1-4GlcNAcβ-Sp0	7.82838	5.19021	2.59511	66.3
	175	GlcNAcβ1-3(GlcNAcβ1-6)Galβ1-4GlcNAcβ-Sp8	7.82355	2.57246	1.28623	32.881
	307	GlcNAcβ1-3Man-Sp10	7.79485	8.04985	4.02493	103.271
	294	[3OSO3][4OSO3]Galβ1-4GlcNAcβ-Sp0	7.7904	6.09023	3.04511	78.176
	182	GlcNAcβ1-3Galβ1-4Glcβ-Sp0	7.78878	4.13073	2.06536	53.0344
	399	Galβ1-4(Fucα1-3)GlcNΑcβ1-3GalNΑcα-Sp14	7.77062	3.02899	1.5145	38.98
	199	GlcAα-Sp8	7.7518	4.7864	2.3932	61.7457
	28	[3OSO3]Galβ1-3GalNAcα-Sp8	7.65407	5.36313	2.68157	70.069
	149	Galβ1-4(Fucα1-3)GlcNAcβ-Sp0	7.63877	4.92958	2.46479	64.5337
	210	Manα1-2Manα1-2Manα1-3(Manα1-2Manα1-3(Manα1-2Manα1-6)Manα1-6)Manβ1-4GlcNAcβ1-4GlcNAcβ-Sp12	7.55063	4.08701	2.0435	54.1281
	424	Galα1-3Galβ1-3GlcNAcβ1-3GalNAc-Sp14	7.48735	9.4419	4.72095	126.105
	30	[3OSO3]Galβ1-3GlcNAcβ-Sp8	7.46908	7.87187	3.93593	105.393
	112	Galα1-3GalNAcβ-Sp8	7.42445	1.12117	0.560586	15.1011
	183	GlcNAcβ1-4-MDPLys	7.4128	3.44237	1.72118	46.4381
	326	Neu5Ac(9Ac)a2-3Galβ1-4GlcNAcβ-Sp0	7.3897	2.01332	1.00666	27.245
	410	Galβ1-3GalNAcβ1-4(Neu5Acα2-8Neu5Acα2-3)Galβ1-4Glcβ-Sp0	7.3816	4.31767	2.15884	58.4924
	407	GlcNAcβ1-6(GlcNAcβ1-3)GalNAcα-Sp14	7.34788	2.31654	1.15827	31.5267
	216	Neu5Acα2-3Galβ1-4GlcNAcβ1-3Galβ1-4(Fucα1-3)GlcNAc-Sp0	7.30273	2.5385	1.26925	34.7609
	310	HOOC(CH3)CH-3-O-GlcNAcβ1-4GlcNAcβ-Sp10	7.29563	6.8041	3.40205	93.2627
	121	Galα1-4Galβ1-4Glcβ-Sp0	7.26962	11.2484	5.62418	154.731
	423	GalNAcα1-3(Fucα1-2)Galβ1-3GlcNAcβ1-3GalNAc-Sp14	7.08912	4.21975	2.10988	59.5243
	132	Galβ1-3(GlcNAcβ1-6)GalNAc-Sp14	7.0587	4.21141	2.1057	59.6626
	246	Fucα1-2[6OSO3]Galβ1-4Glc-Sp0	7.02047	2.36422	1.18211	33.6761
	252	Neu5Acα2-3Galβ1-4(Fucα1-3)GlcNAcβ-Sp0	7.012	5.97455	2.98727	85.2046
	398	Fucα1-2Galβ1-4GlcNΑcβ1-3GalNΑcα-Sp14	7.00412	3.18719	1.59359	45.5044
	302	Galβ1-4GlcNAcα1-6Galβ1-4GlcNAcβ-Sp0	6.9896	2.03139	1.0157	29.0631
	284	Neu5Gcα2-6Galβ1-4GlcNAcβ-Sp0	6.96912	4.00656	2.00328	57.4902
	353	Galβ1-3(Fucα1-4)GlcNAcβ1-2Manα1-3(Galβ1-3(Fucα1-4)GlcNAcβ1-2Manα1-6)Manβ1-4GlcNAcβ1-4GlcNAcβ-Sp19	6.9481	19.2894	9.64469	277.621
	444	[6OSO3]Galβ1-3[6OSO3]GlcNAc-Sp0	6.9399	6.64501	3.3225	95.7508
	460	Galβ1-4GlcNAcβ1-6(Galβ1-4GlcNAcβ1-2)Manα1-6(Galβ1-4GlcNAcβ1-2Manα1-3)Manβ1-4GlcNAcβ1-4GlcNAcβ-Sp19	6.86098	8.00234	4.00117	116.636
	126	Galβ1-3(Fucα1-4)GlcNAcβ1-3Galβ1-4GlcNAcβ-Sp0	6.7508	4.49776	2.24888	66.6256
	45	Neu5Acα2-3[6OSO3]Galβ1-4GlcNAcβ-Sp8	6.6276	6.90362	3.45181	104.165
	142	Galβ1-3GalNAcβ1-4(Neu5Acα2-3)Galβ1-4Glcβ-Sp0	6.55187	5.61576	2.80788	85.7122
	409	Neu5Acα2-6Galβ1-3GlcNAcβ1-3(Galβ1-4GlcNAcβ1-6)Galβ1-4Glc-Sp21	6.45055	6.597	3.2985	102.27
	109	Galα1-3(Galα1-4)Galβ1-4GlcNAcβ-Sp8	6.30888	5.01413	2.50706	79.4774
	271	Neu5Acα2-6Galβ1-4Glcβ-Sp8	6.27475	6.98893	3.49446	111.382
	414	GalNAcα1-3GalNAcβ1-3Galα1-4Galβ1-4Glcβ-Sp0	6.26397	8.0734	4.0367	128.886
	148	Galβ1-3GlcNAcβ-Sp8	6.25668	6.37297	3.18649	101.859
	258	Neu5Acα2-3Galβ1-4GlcNAcβ-Sp8	6.25277	5.92874	2.96437	94.8178
	120	Galα1-4Galβ1-4GlcNAcβ-Sp8	6.22452	8.72444	4.36222	140.162
	464	Glcα1-6Glcα1-6Glcα1-6Glcβ-Sp10	6.22138	5.18187	2.59094	83.2914
	83	GalNAcα1-3(Fucα1-2)Galβ1-4(Fucα1-3)GlcNAcβ-Sp0	6.21523	3.20103	1.60051	51.503
	375	Neu5Acα2-3Galβ1-4GlcNAcβ1-3GalNAc-Sp14	6.1765	3.67102	1.83551	59.4353
	234	Neu5Acα2-3GalNAcα-Sp8	6.16782	3.30711	1.65355	53.6187
	228	Neu5Acα2-3(6-O-Su)Galβ1-4(Fucα1-3)GlcNAcβ-Sp8	6.1457	4.63853	2.31927	75.476
	277	Neu5Acβ2-6Galβ1-4GlcNAcβ-Sp8	6.06	3.63155	1.81577	59.9266
	184	GlcNAcβ1-4(GlcNAcβ1-6)GalNAcα-Sp8	6.05845	7.15176	3.57588	118.046
	373	Galα1-3(Fucα1-2)Galβ1-3GlcNAcβ1-2Manα1-3(Galα1-3(Fucα1-2)Galβ1-3GlcNAcβ1-2Manα1-6)Manβ1-4GlcNAcβ1-4GlcNAcβ-Sp20	6.04388	10.238	5.119	169.395
	411	Neu5Acα2-3Galβ1-3GalNAcβ1-4(Neu5Acα2-8Neu5Acα2-3)Galβ1-4Glcβ-Sp0	5.9739	3.48853	1.74426	58.3962
	384	Fucα1-2Galβ1-3(Fucα1-4)GlcNAcβ1-3(Galβ1-4(Fucα1-3)GlcNAcβ1-6)Galβ1-4Glc-Sp21	5.94813	8.59904	4.29952	144.567
	262	Neu5Acα2-3Galβ1-4Glcβ-Sp8	5.86945	6.99914	3.49957	119.247
	367	Fucα1-2Galβ1-3GlcNAcβ1-3(Galβ1-4(Fucα1-3)GlcNAcβ1-6)Galβ1-4Glc-Sp21	5.8585	11.3747	5.68733	194.156
	49	Manα1-3(Manα1-6)Manβ1-4GlcNAcβ1-4GlcNAcβ-Sp12	5.8017	2.97228	1.48614	51.2312
	275	Galβ1-3(Fucα1-4)GlcNAcβ1-3Galβ1-3(Fucα1-4)GlcNAcβ-Sp0	5.80012	5.38802	2.69401	92.8949
	82	GalNAcα1-3(Fucα1-2)Galβ1-3GlcNAcβ-Sp0	5.79125	4.66561	2.33281	80.5631
	266	Neu5Acα2-6Galβ1-4GlcNAcβ-Sp0	5.78985	6.2339	3.11695	107.669
	253	Neu5Acα2-3Galβ1-4(Fucα1-3)GlcNAcβ-Sp8	5.74975	8.66408	4.33204	150.686
	140	Galβ1-3GalNAcβ-Sp8	5.74763	7.11071	3.55536	123.716
	16	GlcNAcβ-Sp0	5.71793	4.99709	2.49855	87.3935
	101	Galα1-3(Fucα1-2)Galβ1-3GlcNAcβ-Sp0	5.67895	5.67279	2.8364	99.8916
	41	[6OSO3]Galβ1-4Glcβ-Sp0	5.6652	3.90948	1.95474	69.0087
	85	GalNAcα1-3(Fucα1-2)Galβ1-4GlcNAcβ-Sp0	5.60395	12.6097	6.30485	225.014
	133	Galβ1-3(Neu5Acα2-6)GalNAcα-Sp8	5.5716	14.9106	7.45529	267.618
	72	Fucα1-2Galβ1-4(Fucα1-3)GlcNAcβ-Sp8	5.54005	6.29045	3.14522	113.545
	434	Galβ1-4GlcNAcβ1-2Manα1-3(GlcNAcβ1-4)(Galβ1-4GlcNAcβ1-2)Manβ1-4GlcNAcβ1-4GlcNAc-Sp21	5.4016	4.3877	2.19385	81.2296
	334	GalNAcα1-3(Fucα1-2)Galβ1-4GlcNAcβ1-3Galβ1-4GlcNAcβ1-3Galβ1-4GlcNAcβ-Sp0	5.37057	0.95571	0.477855	17.7953
	374	Fucα1-2Galβ1-3(Fucα1-4)GlcNAcβ1-2Manα1-3(Fucα1-2Galβ1-3(Fucα1-4)GlcNAcβ1-2Manα1-6)Manβ1-4GlcNAcβ1-4GlcNAcβ-Sp19	5.3597	8.63762	4.31881	161.159
	178	GlcNAcβ1-3Galβ-Sp8	5.23982	2.91485	1.45743	55.6288
	339	GlcNAcα1-4Galβ1-4GlcNAcβ1-3Galβ1-4Glcβ-Sp0	5.22885	16.2658	8.13288	311.077
	465	Glcα1-4Glcα1-4Glcα1-4Glcβ-Sp10	5.14638	9.99585	4.99793	194.231
	278	Neu5Gcα2-3Galβ1-3(Fucα1-4)GlcNAcβ-Sp0	5.11315	4.3814	2.1907	85.6888
	420	GlcNAcβ1-2Manα1-3(GlcNAcβ1-2(GlcNAcβ1-6)Manα1-6)Manβ1-4GlcNAcβ1-4GlcNAcβ-Sp19	5.06182	8.01456	4.00728	158.333
	462	Galα1-3(Fucα1-2)Galβ1-3GalNAcα-Sp8	5.00817	3.93099	1.9655	78.4915
	325	Fucα1-3(Galβ1-4)GlcNAcβ1-2Manα1-3(Fucα1-3(Galβ1-4)GlcNAcβ1-2Manα1-6)Manβ1-4GlcNAcβ1-4GlcNAcβ-Sp20	4.97743	5.29076	2.64538	106.295
	386	Galβ1-4GlcNΑcβ1-2(Galβ1-4GlcNΑcβ1-4)Manα1-3(Galβ1-4GlcNΑcβ1-2(Galβ1-4GlcNΑcβ1-6)Manα1-6)Manβ1-4GlcNΑcβ1-4GlcNΑcβ-Sp21	4.97575	5.72066	2.86033	114.971
	88	GlcNAcβ1-3Galβ1-3GalNAcα-Sp8	4.9737	5.85214	2.92607	117.662
	66	Fucα1-2Galβ1-3GlcNAcβ1-3Galβ1-4Glcβ-Sp10	4.90775	5.42961	2.7148	110.633
	330	Neu5Acα2-6Galβ1-4GlcNAcβ1-3Galβ1-4GlcNAcβ1-3Galβ1-4GlcNAcβ-Sp0	4.83987	6.43065	3.21533	132.868
	155	Galβ1-4GalNAcα1-3(Fucα1-2)Galβ1-4GlcNAcβ-Sp8	4.78313	3.29531	1.64765	68.8944
	21	[3OSO3][6OSO3]Galβ1-4[6OSO3]GlcNAcβ-Sp0	4.77697	1.79267	0.896333	37.5272
	400	GalNΑcα1-3GalNΑcβ1-3Galα1-4Galβ1-4GlcNΑcβ-Sp0	4.7666	1.48246	0.741232	31.1011
	179	GlcNAcβ1-3Galβ1-4GlcNAcβ-Sp0	4.7546	5.06356	2.53178	106.498
	220	Fucα1-2[6OSO3]Galβ1-4[6OSO3]Glc-Sp0	4.70753	9.64973	4.82486	204.985
	317	Neu5Acα2-6Galβ1-4GlcNAcβ1-2Manα1-3(Galβ1-4GlcNAcβ1-2Manα1-6)Manβ1-4GlcNAcβ1-4GlcNAcβ-Sp12	4.66895	9.83383	4.91692	210.622
	47	[9NAc]Neu5Acα-Sp8	4.62292	3.84393	1.92197	83.1494
	34	[3OSO3]Galβ1-4[6OSO3]GlcNAcβ-Sp8	4.52373	5.22744	2.61372	115.556
	84	[3OSO3]Galβ1-4(Fucα1-3)Glc-Sp0	4.43752	5.04404	2.52202	113.668
	226	Neu5Acα2-8Neu5Acα2-3(GalNAcβ1-4)Galβ1-4Glcβ-Sp0	4.39778	5.55738	2.77869	126.368
	67	Fucα1-2Galβ1-3GlcNAcβ-Sp0	4.3537	8.33926	4.16963	191.544
	393	Galα1-3Galβ1-3GlcNAcβ1-2Manα1-3(Galα1-3Galβ1-3GlcNAcβ1-2Manα1-6)Manβ1-4GlcNAcβ1-4GlcNAc-Sp19	4.27757	4.44676	2.22338	103.955
	390	Galβ1-3GlcNAcβ1-3GalNAcα-Sp14	4.2696	4.61556	2.30778	108.103
	394	Galα1-3Galβ1-3(Fucα1-4)GlcNAcβ1-2Manα1-3(Galα1-3Galβ1-3(Fucα1-4)GlcNAcβ1-2Manα1-6)Manβ1-4GlcNAcβ1-4GlcNAc-Sp19	4.18405	2.26747	1.13374	54.1932
	369	GalNAcα1-3(Fucα1-2)Galβ1-4GlcNAcβ1-2Manα1-3(GalNAcα1-3(Fucα1-2)Galβ1-4GlcNAcβ1-2Manα1-6)Manβ1-4GlcNAcβ1-4GlcNAcβ-Sp20	4.18213	5.68734	2.84367	135.992
	426	Galα1-3(Fucα1-2)Galβ1-4GlcNAcβ1-2Manα1-3(Galα1-3(Fucα1-2)Galβ1-4GlcNAcβ1-2Manα1-6)Manβ1-4GlcNAcβ1-4(Fucα1-6)GlcNAcβ-Sp22	4.09828	3.31026	1.65513	80.7721
	125	Galβ1-3(Fucα1-4)GlcNAcβ1-3Galβ1-4(Fucα1-3)GlcNAcβ-Sp0	4.06653	3.78741	1.89371	93.1364
	223	Neu5Acα2-8Neu5Acα2-8Neu5Acα2-8Neu5Acα2-3(GalNAcβ1-4)Galβ1-4Glcβ-Sp0	3.99858	9.56021	4.78011	239.09
	166	Galβ1-3(Galβ1-4GlcNAcβ1-6)GalNAc-Sp14	3.96275	8.57234	4.28617	216.323
	157	Galβ1-4GlcNAcβ1-3GalNAcα-Sp8	3.78595	5.75787	2.87893	152.085
	63	Fucα1-2Galβ1-3GalNAcβ1-4(Neu5Acα2-3)Galβ1-4Glcβ-Sp0	3.6576	5.07175	2.53588	138.663
	445	Fucα1-2Galβ1-4GlcNAcβ1-2(Fucα1-2Galβ1-4GlcNAcβ1-4)Manα1-3(Fucα1-2Galβ1-4 GlcNAcβ1-2Manα1-6)Manβ1-4GlcNAcβ1-4GlcNAcβ-Sp12	3.62752	4.47708	2.23854	123.42
	197	Glcβ1-6Glcβ-Sp8	3.58345	1.46509	0.732544	40.8849
	203	KDNα2-3Galβ1-3GlcNAcβ-Sp0	3.52635	7.58027	3.79013	214.961
	124	Galβ1-2Galβ-Sp8	3.44792	2.64687	1.32344	76.7671
	87	GalNAcα1-3(Fucα1-2)Galβ1-4Glcβ-Sp0	3.38262	5.83464	2.91732	172.489
	58	Fucα1-2Galβ1-3GalNAcβ1-3Galα-Sp9	3.29227	5.87845	2.93923	178.553
	56	Neu5Acα2-6Galβ1-4GlcNAcβ1-2Manα1-3(Neu5Acα2-6Galβ1-4GlcNAcβ1-2Manα1-6)Manβ1-4GlcNAcβ1-4GlcNAcβ-Sp12	3.25398	4.39732	2.19866	135.137
	31	[3OSO3]Galβ1-4(Fucα1-3)GlcNAc-Sp0	3.23652	6.50852	3.25426	201.096
	396	GlcNAcβ1-2Manα1-3(Galβ1-4GlcNAcβ1-2Manα1-6)Manβ1-4GlcNAcβ1-4GlcNAc-Sp12	3.23053	9.13977	4.56989	282.919
	356	KDNα2-6Galβ1-4GlcNAc-Sp0	3.03483	2.4118	1.2059	79.4709
	300	Galβ1-4GlcNAcβ1-3(Galβ1-4GlcNAcβ1-6)Galβ1-4GlcNAc-Sp0	2.95527	5.25832	2.62916	177.93
	198	G-ol-Sp8	2.78557	4.94819	2.4741	177.636
	352	Galβ1-3GlcNAcβ1-2Manα1-3(Galβ1-3GlcNAcβ1-2Manα1-6)Manβ1-4GlcNAcβ1-4(Fucα1-6)GlcNAcβ-Sp22	2.76017	5.91439	2.9572	214.276
	110	Galα1-3GalNAcα-Sp8	2.70382	3.02047	1.51024	111.711
	138	Galβ1-3GalNAcα-Sp14	2.6663	4.58157	2.29078	171.832
	50	Manα1-3(Manα1-6)Manβ1-4GlcNAcβ1-4GlcNAcβ-Sp13	2.55605	3.34892	1.67446	131.019
	279	Neu5Gcα2-3Galβ1-3GlcNAcβ-Sp0	2.55133	5.56024	2.78012	217.936
	107	Galα1-3(Fucα1-2)Galβ-Sp8	2.51198	1.09085	0.545423	43.4259
	247	Neu5Acα2-3Galβ1-3GlcNAcβ-Sp0	2.50925	3.08636	1.54318	122.999
	111	Galα1-3GalNAcα-Sp16	2.44685	3.3937	1.69685	138.697
	254	Neu5Acα2-3Galβ1-4(Fucα1-3)GlcNAcβ1-3Galβ-Sp8	2.29942	3.20982	1.60491	139.592
	80	Fucα1-4GlcNAcβ-Sp8	2.2473	4.66821	2.33411	207.725
	206	Manα1-2Manα1-3(Manα1-2Manα1-6)Manα-Sp9	2.14848	4.12912	2.06456	192.188
	200	GlcAβ-Sp8	2.13012	6.23469	3.11735	292.691
	20	GlcNAcβ1-3(GlcNAcβ1-4)(GlcNAcβ1-6)GlcNAc-Sp8	2.12025	8.98337	4.49168	423.694
	2	Glcα-Sp8	2.11083	5.94784	2.97392	281.778
	159	Galβ1-4GlcNAcβ1-3Galβ1-4(Fucα1-3)GlcNAcβ1-3Galβ1-4(Fucα1-3)GlcNAcβ-Sp0	2.06958	7.45419	3.72709	360.18
	29	[3OSO3]Galβ1-3GlcNAcβ-Sp0	2.0422	5.01667	2.50834	245.65
	70	Fucα1-2Galβ1-4(Fucα1-3)GlcNAcβ1-3Galβ1-4(Fucα1-3)GlcNAcβ1-3Galβ1-4(Fucα1-3)GlcNAcβ-Sp0	1.79857	1.17697	0.588483	65.4388
	38	[4OSO3][6OSO3]Galβ1-4GlcNAcβ-Sp0	1.6297	9.88324	4.94162	606.445
	272	Neu5Acα2-6Galβ-Sp8	1.55115	6.22039	3.1102	401.018
	180	GlcNAcβ1-3Galβ1-4GlcNAcβ-Sp8	1.46197	4.37318	2.18659	299.128
	437	Galβ1-4GlcNAcβ1-4(Galβ1-4GlcNAcβ1-2)Manα1-3(GlcNAcβ1-4)(Galβ1-4GlcNAcβ1-6(Galβ1-4-GlcNAcβ1-2)Manα1-6)Manβ1-4GlcNAcβ1-4GlcNAc-Sp21	1.43158	3.39422	1.69711	237.097
	68	Fucα1-2Galβ1-3GlcNAcβ-Sp8	1.3434	8.46088	4.23044	629.811
	224	Neu5Acα2-8Neu5Acα2-8Neu5Acα2-3(GalNAcβ1-4)Galβ1-4Glcβ-Sp0	1.21872	5.73848	2.86924	470.859
	416	Galα1-3(Fucα1-2)Galβ1-4(Fucα1-3)GlcNAcβ1-3GalNAc-Sp14	1.18892	3.05596	1.52798	257.036
	33	[3OSO3]Galβ1-4[6OSO3]GlcNAcβ-Sp0	1.12432	6.55392	3.27696	582.921
	22	[3OSO3][6OSO3]Galβ1-4GlcNAcβ-Sp0	1.11542	3.16387	1.58194	283.647
	372	GalNAcα1-3(Fucα1-2)Galβ1-3GlcNAcβ1-2Manα1-3(GalNAcα1-3(Fucα1-2)Galβ1-3GlcNAcβ1-2Manα1-6)Manβ1-4GlcNAcβ1-4GlcNAcβ-Sp20	1.09857	10.793	5.39652	982.458
	421	Fucα1-2Galβ1-3GlcNAcβ1-3GalNAc-Sp14	1.0891	2.97633	1.48817	273.284
	177	GlcNAcβ1-3GalNAcα-Sp14	1.03667	1.97854	0.98927	190.854
	308	GlcNAcβ1-4GlcNAcβ-Sp10	1.00712	11.3062	5.6531	1122.62
	439	Galβ1-4Galβ-Sp10	0.999975	4.71448	2.35724	471.46
	454	Neu5Aca2-8Neu5Aca2-3Galb1-3GalNAcb1-4(Neu5Aca2-8Neu5Aca2-3)Galb1-4Glcb-sp0	0.94005	6.08445	3.04223	647.248
	127	Galβ1-3(Fucα1-4)GlcNAcβ-Sp0	0.900525	7.02568	3.51284	780.176
	290	Galβ1-4(Fucα1-3)GlcNAcβ1-3Galβ1-3(Fucα1-4)GlcNAcβ-Sp0	0.890225	6.15764	3.07882	691.695
	108	Galα1-3(Fucα1-2)Galβ-Sp18	0.802725	2.27951	1.13975	283.971
	195	Glcα1-6Glcα1-6Glcβ-Sp8	0.77245	13.27	6.63498	1717.91
	32	[3OSO3]Galβ1-4(Fucα1-3)GlcNAcβ-Sp8	0.701325	5.52916	2.76458	788.387
	438	Galα1-3Galβ1-4Glc-Sp10	0.6177	4.18907	2.09454	678.173
	173	GlcNAcβ1-2Galβ1-3GalNAcα-Sp8	0.5679	4.06775	2.03387	716.279
	320	Neu5Acα2-8Neu5Acα2-8Neu5Acβ-Sp8	0.47885	2.59895	1.29948	542.749
	64	Fucα1-2Galβ1-3GalNAcβ1-4(Neu5Acα2-3)Galβ1-4Glcβ-Sp9	0.413775	2.13074	1.06537	514.952
	321	Neu5Gcβ2-6Galβ1-4GlcNAc-Sp8	0.3816	4.175	2.0875	1094.08
	338	GlcNAcα1-4Galβ1-3GlcNAcβ-Sp0	0.31995	4.88156	2.44078	1525.73
	280	Neu5Gcα2-3Galβ1-4(Fucα1-3)GlcNAcβ-Sp0	0.199475	6.47634	3.23817	3246.69
	296	6-H2PO3Glcβ-Sp10	-0.04215	4.06177	2.03088	-9636.46
	298	Galβ1-3Galβ1-4GlcNAcβ-Sp8	-0.145	4.20603	2.10302	-2900.71
	227	Neu5Acα2-8Neu5Acα2-8Neu5Acα-Sp8	-0.15475	1.52753	0.763765	-987.095
	204	KDNα2-3Galβ1-4GlcNAcβ-Sp0	-0.160225	5.00438	2.50219	-3123.34
	225	Neu5Acα2-8Neu5Acα2-8Neu5Acα2-3Galβ1-4Glcβ-Sp0	-0.183	2.8509	1.42545	-1557.87
	150	Galβ1-4(Fucα1-3)GlcNAcβ-Sp8	-0.187425	3.56427	1.78213	-1901.7
	442	GalNAcβ1-6GalNAcβ-Sp8	-0.3311	4.4075	2.20375	-1331.17
	222	Neu5Acα2-3Galβ1-3GalNAcα-Sp14	-0.45405	9.49329	4.74665	-2090.8
	190	GlcNAcβ1-6GalNAcα-Sp8	-0.57885	5.41483	2.70741	-935.445
	273	Neu5Acα2-8Neu5Acα-Sp8	-0.967725	5.04694	2.52347	-521.526
	128	Galβ1-3(Fucα1-4)GlcNAcβ-Sp8	-1.0456	4.02879	2.0144	-385.309
	174	GlcNAcβ1-3(GlcNAcβ1-6)GalNAcα-Sp8	-1.05523	4.9598	2.4799	-470.023
	463	Galα1-3(Fucα1-2)Galβ1-3GalNAcb-Sp8	-1.05945	3.52294	1.76147	-332.525
	379	Galβ1-3GalNAcα1-3(Fucα1-2)Galβ1-4Glc-Sp0	-1.08813	8.00393	4.00197	-735.571
	116	Galα1-3Galβ1-4Glcβ-Sp0	-1.1384	5.27607	2.63803	-463.463
	408	Galα1-3(Fucα1-2)Galβ1-4(Fucα1-3)Glcβ-Sp21	-1.28883	1.45466	0.727329	-112.867
	39	[4OSO3]Galβ1-4GlcNAcβ-Sp8	-1.39523	3.88692	1.94346	-278.587
	422	Galα1-3(Fucα1-2)Galβ1-3GlcNAcβ1-3GalNAc-Sp14	-1.61807	2.08415	1.04208	-128.804
	129	Galβ1-3(Fucα1-4)GlcNAc-Sp8	-1.7449	6.80269	3.40135	-389.862
	151	Galβ1-4(Fucα1-3)GlcNAcβ1-4Galβ1-4(Fucα1-3)GlcNAcβ-Sp0	-1.80408	4.34192	2.17096	-240.673
	327	Neu5Ac(9Ac)a2-3Galβ1-3GlcNAcβ-Sp0	-2.00195	1.54006	0.77003	-76.928
	267	Neu5Acα2-6Galβ1-4GlcNAcβ-Sp8	-2.19855	9.76941	4.88471	-444.357
	17	GlcNAcβ-Sp8	-2.40563	3.46003	1.73001	-143.831
	152	Galβ1-4(Fucα1-3)GlcNAcβ1-4Galβ1-4(Fucα1-3)GlcNAcβ1-4Galβ1-4(Fucα1-3)GlcNAcβ-Sp0	-2.5904	1.62932	0.81466	-62.8984
	425	Fucα1-2Galβ1-3GlcNAcβ1-2Manα1-3(Fucα1-2Galβ1-3GlcNAcβ1-2Manα1-6)Manβ1-4GlcNAcβ1-4(Fucα1-6)GlcNAcβ-Sp22	-2.95073	10.8974	5.44872	-369.314
	123	Galα1-6Glcβ-Sp8	-9.73167	3.36422	1.68211	-34.5698

## Sheet: H3N6
	3	Influenza A viral hemagglutinin (A/Chicken/Nanchang/7-101/2000) H3N6:Influenza A virus hemagglutinin (A/Chicken/Nanchang/7-010/2000) H3N6
		PROTEIN View:cbp_1585
		Glycan Array:2066
		Mammalian Printed Array Ver 4.1
		2011-01-22
		Peter P.J.M Rottier
		* When the one with the highest signal intensity is 100%, those with the signal intensity of 10 to 100% is shown in yellow.
		** Among those showing a signal intensity of 10 to 100%, those who posses Neu5Acα2-3Galβ1-4GlcNAcβ1-, Neu5Acα2-3Galβ1-4[6OSO3]GlcNAcβ1-, Neu5Acα2-3Galβ1-4(Fucα1-3)GlcNAcβ1-, Neu5Acα2-3Galβ1-4(Fucα1-3)[6OSO3]GlcNAcβ1-, Neu5Acα2-3Galβ1-4GlcNAcβ1-3Galβ1-4GlcNAcβ1-3Galβ1-4GlcNAcβ1- are showin in red.
		Chicken H3N6 14 ug HA precomplex Slide# 12884 CFG#2066 Alexa488 6/8/10 Hong
	Chart Number	Glycan Structure	Average	StDEV	SEM	% CV
	239	Neu5Acα2-3Galβ1-3(Neu5Acα2-3Galβ1-4)GlcNAcβ-Sp8	37017.3	4796.42	2398.21	12.9572
	245	Neu5Acα2-3Galβ1-3GlcNAcβ1-3Galβ1-4GlcNAcβ-Sp0	34758.2	1420.82	710.409	4.08772
	323	Neu5Acα2-3Galβ1-4GlcNAcβ1-2Manα1-3(Neu5Acα2-3Galβ1-4GlcNAcβ1-2Manα1-6)Manβ1-4GlcNAcβ1-4GlcNAcβ-Sp12	31766.3	1908.92	954.459	6.00926
	315	Neu5Acα2-3Galβ1-3(Neu5Acα2-3Galβ1-4GlcNAcβ1-6)GalNAcα-Sp14	30065.4	450.345	225.173	1.49788
	249	Neu5Acα2-3Galβ1-4[6OSO3]GlcNAcβ-Sp8	29949.8	672.444	336.222	2.24524
	292	Neu5Acα2-3Galβ1-3GlcNAcβ1-3Galβ1-3GlcNAcβ-Sp0	28792	1512.57	756.284	5.25343
	259	Neu5Acα2-3Galβ1-4GlcNAcβ1-3Galβ1-4GlcNAcβ-Sp0	27210.2	1331.74	665.872	4.89427
	256	Neu5Acα2-3Galβ1-4GlcNAcβ1-3Galβ1-4GlcNAcβ1-3Galβ1-4GlcNAcβ-Sp0	26364.6	1672.02	836.012	6.34193
	232	Neu5Acα2-3(Neu5Acα2-3Galβ1-3GalNAcβ1-4)Galβ1-4Glcβ-Sp0	24731.6	2468.71	1234.36	9.98204
	248	Neu5Acα2-3Galβ1-3GlcNAcβ-Sp8	24144.7	6118.3	3059.15	25.3401
	221	Neu5Acα2-3Galβ1-3GalNAcα-Sp8	21878.3	1728.48	864.238	7.90041
	236	Neu5Acα2-3Galβ1-3[6OSO3]GlcNAc-Sp8	21549.3	1288.73	644.366	5.98039
	240	Neu5Acα2-3Galβ1-3[6OSO3]GalNAcα-Sp8	20546.5	1883.15	941.575	9.16531
	257	Neu5Acα2-3Galβ1-4GlcNAcβ-Sp0	16086.9	2651.46	1325.73	16.4821
	247	Neu5Acα2-3Galβ1-3GlcNAcβ-Sp0	15974.9	1217.07	608.536	7.61868
	241	Neu5Acα2-3Galβ1-3(Neu5Acα2-6)GalNAcα-Sp8	15725.2	1377.03	688.513	8.75682
	397	Neu5Acα2-3Galβ1-3GlcNAcβ1-3GalNAcα-Sp14	14033.5	182.539	91.2696	1.30074
	244	Neu5Acα2-3Galβ1-3GalNAcβ1-3Galα1-4Galβ1-4Glcβ-Sp0	12432.6	2210.95	1105.48	17.7835
	286	Galβ1-3(Neu5Acα2-3Galβ1-4GlcNAcβ1-6)GalNAcα-Sp14	9463.24	476.074	238.037	5.03077
	316	Neu5Acα2-3Galβ1-4GlcNAcβ1-2Manα1-3(Neu5Acα2-6Galβ1-4GlcNAcβ1-2Manα1-6)Manβ1-4GlcNAcβ1-4GlcNAcβ-Sp12	8212.73	364.792	182.396	4.44179
	261	Neu5Acα2-3Galβ1-4Glcβ-Sp0	7303.59	936.415	468.208	12.8213
	222	Neu5Acα2-3Galβ1-3GalNAcα-Sp14	6483.33	588.047	294.024	9.07014
	258	Neu5Acα2-3Galβ1-4GlcNAcβ-Sp8	6264.02	1673.95	836.977	26.7233
	243	Neu5Acα2-3Galβ-Sp8	6023.08	2654.28	1327.14	44.0685
	324	Neu5Acα2-6Galβ1-4GlcNAcβ1-2Manα1-3(Neu5Acα2-3Galβ1-4GlcNAcβ1-2Manα1-6)Manβ1-4GlcNAcβ1-4GlcNAcβ-Sp12	5854.03	898.594	449.297	15.35
	270	Neu5Acα2-6Galβ1-4Glcβ-Sp0	3779.93	309.972	154.986	8.20046
	262	Neu5Acα2-3Galβ1-4Glcβ-Sp8	3464.8	54.9889	27.4945	1.58707
	441	Neu5Acα2-3Galβ1-4GlcNAcβ1-3Galβ-Sp8	3448.55	983.279	491.639	28.5128
	293	Neu5Acα2-3Galβ1-4GlcNAcβ1-3Galβ1-3GlcNAcβ-Sp0	3418.19	1791.3	895.648	52.4048
	238	Neu5Acα2-3Galβ1-3(Fucα1-4)GlcNAcβ1-3Galβ1-4(Fucα1-3)GlcNAcβ-Sp0	1546.77	407.681	203.841	26.357
	349	Galβ1-4GlcNAcβ1-2Manα1-3(Manα1-6)Manβ1-4GlcNAcβ1-4GlcNAcβ-Sp12	487.369	43.1152	21.5576	8.84653
	250	Neu5Acα2-3Galβ1-4(Fucα1-3)[6OSO3]GlcNAcβ-Sp8	419.836	94.1926	47.0963	22.4355
	235	Neu5Acα2-3GalNAcβ1-4GlcNAcβ-Sp0	382.707	283.4	141.7	74.0514
	375	Neu5Acα2-3Galβ1-4GlcNAcβ1-3GalNAc-Sp14	299.125	84.8272	42.4136	28.3584
	10	Neu5Acα-Sp11	258.006	456.216	228.108	176.824
	295	[6OSO3]Galβ1-4[6OSO3]GlcNAcβ-Sp0	244.953	77.4393	38.7197	31.614
	334	GalNAcα1-3(Fucα1-2)Galβ1-4GlcNAcβ1-3Galβ1-4GlcNAcβ1-3Galβ1-4GlcNAcβ-Sp0	237.383	417.82	208.91	176.011
	133	Galβ1-3(Neu5Acα2-6)GalNAcα-Sp8	228.441	236.156	118.078	103.377
	43	[6OSO3]Galβ1-4GlcNAcβ-Sp8	175.07	102.306	51.1528	58.437
	377	Neu5Acα2-3Galβ1-4(Fucα1-3)GlcNAcβ1-3GalNAcα-Sp14	160.635	104.681	52.3404	65.167
	19	Galβ1-4GlcNAcβ1-3(Galβ1-4GlcNAcβ1-6)GalNAcα-Sp8	149.527	75.7862	37.8931	50.6838
	160	Galβ1-4GlcNAcβ1-3Galβ1-4GlcNAcβ1-3Galβ1-4GlcNAcβ-Sp0	147.728	278.216	139.108	188.33
	341	GlcNAcα1-4Galβ1-4GlcNAcβ1-3Galβ1-4GlcNAcβ-Sp0	138.278	90.938	45.469	65.7647
	443	[6OSO3]Galβ1-3GlcNAcβ-Sp0	136.147	119.541	59.7706	87.8029
	337	GlcNAcα1-4Galβ1-4GlcNAcβ-Sp0	130.995	158.146	79.0729	120.727
	348	Galβ1-4GlcNAcβ1-2Manα1-6Manβ1-4GlcNAcβ1-4GlcNAc-Sp12	126.375	187.461	93.7303	148.337
	206	Manα1-2Manα1-3(Manα1-2Manα1-6)Manα-Sp9	126.245	129.385	64.6924	102.487
	329	Neu5Acα2-3Galβ1-3(Fucα1-4)GlcNAcβ1-3Galβ1-3(Fucα1-4)GlcNAcβ-Sp0	121.553	160.807	80.4035	132.293
	155	Galβ1-4GalNAcα1-3(Fucα1-2)Galβ1-4GlcNAcβ-Sp8	117.621	102.692	51.346	87.3074
	237	Neu5Acα2-3Galβ1-3(Fucα1-4)GlcNAcβ-Sp8	114.073	33.4505	16.7252	29.3239
	42	[6OSO3]Galβ1-4Glcβ-Sp8	111.304	182.551	91.2754	164.011
	113	Galα1-3Galβ1-4(Fucα1-3)GlcNAcβ-Sp8	110.837	74.3059	37.153	67.0405
	25	[3OSO3]Galβ1-4[6OSO3]Glcβ-Sp0	108.43	163.928	81.9641	151.183
	93	GalNAcα1-4(Fucα1-2)Galβ1-4GlcNAcβ-Sp8	106.22	101.297	50.6486	95.3656
	401	Galα1-4Galβ1-3GlcNΑcβ1-2Manα1-3(Galα1-4Galβ1-3GlcNΑcβ1-2Manα1-6)Manβ1-4GlcNΑcβ1-4GlcNΑcβ-Sp19	102.07	61.1336	30.5668	59.894
	371	Galα1-3Galβ1-4(Fucα1-3)GlcNAcβ1-2Manα1-3(Galα1-3Galβ1-4(Fucα1-3)GlcNAcβ1-2Manα1-6)Manβ1-4GlcNAcβ1-4GlcNAcβ-Sp20	101.628	65.8831	32.9416	64.828
	109	Galα1-3(Galα1-4)Galβ1-4GlcNAcβ-Sp8	94.6976	87.0352	43.5176	91.9085
	425	Fucα1-2Galβ1-3GlcNAcβ1-2Manα1-3(Fucα1-2Galβ1-3GlcNAcβ1-2Manα1-6)Manβ1-4GlcNAcβ1-4(Fucα1-6)GlcNAcβ-Sp22	90.7211	107.1	53.5502	118.055
	103	Galα1-3(Fucα1-2)Galβ1-4(Fucα1-3)GlcNAcβ-Sp0	86.9609	166.635	83.3174	191.62
	344	Neu5Acα2-6Galβ1-4GlcNAcβ1-2Manα1-3(Manα1-6)Manβ1-4GlcNAcβ1-4GlcNAc-Sp12	83.8652	163.964	81.982	195.509
	390	Galβ1-3GlcNAcβ1-3GalNAcα-Sp14	83.1139	148.286	74.1431	178.413
	265	Neu5Acα2-6Galβ1-4[6OSO3]GlcNAcβ-Sp8	82.3256	71.843	35.9215	87.2668
	370	Galα1-3(Fucα1-2)Galβ1-4GlcNAcβ1-2Manα1-3(Galα1-3(Fucα1-2)Galβ1-4GlcNAcβ1-2Manα1-6)Manβ1-4GlcNAcβ1-4GlcNAcβ-Sp20	81.6087	143.083	71.5413	175.328
	101	Galα1-3(Fucα1-2)Galβ1-3GlcNAcβ-Sp0	80.3158	120.807	60.4033	150.415
	226	Neu5Acα2-8Neu5Acα2-3(GalNAcβ1-4)Galβ1-4Glcβ-Sp0	72.0012	36.5396	18.2698	50.7486
	269	Neu5Acα2-6Galβ1-4GlcNAcβ1-3Galβ1-4GlcNAcβ-Sp0	68.1303	48.079	24.0395	70.5692
	20	GlcNAcβ1-3(GlcNAcβ1-4)(GlcNAcβ1-6)GlcNAc-Sp8	68.0902	122.421	61.2103	179.792
	369	GalNAcα1-3(Fucα1-2)Galβ1-4GlcNAcβ1-2Manα1-3(GalNAcα1-3(Fucα1-2)Galβ1-4GlcNAcβ1-2Manα1-6)Manβ1-4GlcNAcβ1-4GlcNAcβ-Sp20	67.7354	27.2252	13.6126	40.1935
	302	Galβ1-4GlcNAcα1-6Galβ1-4GlcNAcβ-Sp0	66.4804	66.1339	33.0669	99.4787
	417	GalNAcα1-3(Fucα1-2)Galβ1-4(Fucα1-3)GlcNAcβ1-3GalNAc-Sp14	66.2382	20.576	10.288	31.0636
	343	Manα1-3(Neu5Acα2-6Galβ1-4GlcNAcβ1-2Manα1-6)Manβ1-4GlcNAcβ1-4GlcNAc-Sp12	62.6638	46.4771	23.2385	74.1689
	449	Galβ1-4(Fucα1-3)GlcNAcβ1-6GalNAc-Sp14	61.1879	35.9163	17.9582	58.6984
	112	Galα1-3GalNAcβ-Sp8	59.403	86.6762	43.3381	145.912
	378	(GalNAcβ1-4GlcNAcβ1-2Manα1-6)GalNAcβ1-4GlcNAcβ1-2Manα1-3Manβ1-4GlcNAcβ1-4GlcNAc-Sp12	58.9432	55.421	27.7105	94.0244
	233	Neu5Acα2-3(Neu5Acα2-6)GalNAcα-Sp8	58.5656	63.4043	31.7022	108.262
	322	Galβ1-3GlcNAcβ1-2Manα1-3(Galβ1-3GlcNAcβ1-2Manα1-6)Manβ1-4GlcNAcβ1-4GlcNAcβ-Sp19	58.3416	52.0651	26.0325	89.2417
	22	[3OSO3][6OSO3]Galβ1-4GlcNAcβ-Sp0	57.764	68.3797	34.1898	118.378
	30	[3OSO3]Galβ1-3GlcNAcβ-Sp8	56.6466	68.7336	34.3668	121.337
	415	Fucα1-2Galβ1-4(Fucα1-3)GlcNAcβ1-3GalNAcα-Sp14	55.5306	78.2427	39.1214	140.9
	347	Galβ1-4GlcNAcβ1-2Manα1-3Manβ1-4GlcNAcβ1-4GlcNAc-Sp12	54.0109	56.8755	28.4378	105.304
	395	Galβ1-4GlcNAcβ1-2Manα1-3(GlcNAcβ1-2Manα1-6)Manβ1-4GlcNAcβ1-4GlcNAc-Sp12	52.064	55.6261	27.8131	106.842
	41	[6OSO3]Galβ1-4Glcβ-Sp0	51.1776	73.7484	36.8742	144.103
	229	Neu5Acα2-3(GalNAcβ1-4)Galβ1-4GlcNAcβ-Sp0	50.5104	61.431	30.7155	121.621
	437	Galβ1-4GlcNAcβ1-4(Galβ1-4GlcNAcβ1-2)Manα1-3(GlcNAcβ1-4)(Galβ1-4GlcNAcβ1-6(Galβ1-4-GlcNAcβ1-2)Manα1-6)Manβ1-4GlcNAcβ1-4GlcNAc-Sp21	50.2112	61.0992	30.5496	121.685
	38	[4OSO3][6OSO3]Galβ1-4GlcNAcβ-Sp0	49.4852	64.7616	32.3808	130.871
	230	Neu5Acα2-3(GalNAcβ1-4)Galβ1-4GlcNAcβ-Sp8	48.5605	39.0514	19.5257	80.418
	26	[3OSO3]Galβ1-4[6OSO3]Glcβ-Sp8	48.3927	52.0244	26.0122	107.505
	62	Fucα1-2Galβ1-3GalNAcα-Sp14	46.2584	73.062	36.531	157.943
	126	Galβ1-3(Fucα1-4)GlcNAcβ1-3Galβ1-4GlcNAcβ-Sp0	46.0466	23.183	11.5915	50.3468
	131	Galβ1-3(GlcNAcβ1-6)GalNAcα-Sp8	45.6584	47.6229	23.8114	104.302
	27	[3OSO3]Galβ1-3(Fucα1-4)GlcNAcβ-Sp8	44.2151	76.7477	38.3738	173.578
	34	[3OSO3]Galβ1-4[6OSO3]GlcNAcβ-Sp8	42.3105	48.5275	24.2638	114.694
	453	GalNAcα1-3Fucα1-2Galβ1-4GlcNAcβ1-3(GalNAcα1-3Fucα1-2Galβ1-4GlcNAcβ1-6)GalNAc-Sp14	42.1925	33.1464	16.5732	78.5599
	156	Galβ1-4GalNAcβ1-3(Fucα1-2)Galβ1-4GlcNAcβ-Sp8	41.9406	44.5004	22.2502	106.103
	317	Neu5Acα2-6Galβ1-4GlcNAcβ1-2Manα1-3(Galβ1-4GlcNAcβ1-2Manα1-6)Manβ1-4GlcNAcβ1-4GlcNAcβ-Sp12	41.8308	34.597	17.2985	82.7071
	136	Galβ1-3(Neu5Acα2-6)GlcNAcβ1-4Galβ1-4Glcβ-Sp10	41.8248	43.0567	21.5284	102.945
	157	Galβ1-4GlcNAcβ1-3GalNAcα-Sp8	41.5115	14.7189	7.35943	35.4574
	368	Galβ1-4GlcNAcβ1-2(Galβ1-4GlcNAcβ1-4)Manα1-3(Galβ1-4GlcNAcβ1-2Manα1-6)Manβ1-4GlcNAcβ1-4GlcNAc-Sp21	40.7564	60.8772	30.4386	149.369
	21	[3OSO3][6OSO3]Galβ1-4[6OSO3]GlcNAcβ-Sp0	40.5463	18.8329	9.41643	46.4477
	165	Galβ1-3(Galβ1-4GlcNAcβ1-6)GalNAcα-Sp8	39.6017	23.5404	11.7702	59.443
	336	GlcNAcα1-4Galβ1-4GlcNAcβ1-3Galβ1-4GlcNAcβ1-3Galβ1-4GlcNAcβ-Sp0	38.758	29.2008	14.6004	75.3415
	391	Neu5Acα2-3(GalNAcβ1-4)Galβ1-4GlcNAcβ1-3GalNAcα-Sp14	38.3912	12.3054	6.15268	32.0526
	340	GlcNAcα1-4Galβ1-4GlcNAcβ1-3Galβ1-4(Fucα1-3)GlcNAcβ1-3Galβ1-4(Fucα1-3)GlcNAcβ-Sp0	37.7159	26.0114	13.0057	68.9667
	153	Galβ1-4[6OSO3]Glcβ-Sp0	37.5545	67.7818	33.8909	180.489
	393	Galα1-3Galβ1-3GlcNAcβ1-2Manα1-3(Galα1-3Galβ1-3GlcNAcβ1-2Manα1-6)Manβ1-4GlcNAcβ1-4GlcNAc-Sp19	37.0107	19.4561	9.72804	52.5688
	169	Galβ1-4Glcβ-Sp0	36.2378	51.7458	25.8729	142.795
	200	GlcAβ-Sp8	36.0412	52.4286	26.2143	145.468
	446	Fucα1-2Galβ1-4(Fucα1-3)GlcNAcβ1-2(Fucα1-2Galβ1-4(Fucα1-3)GlcNAcβ1-4)Manα1-3(Fucα1-2Galβ1-4(Fucα1-3)GlcNAcβ1-2Manα1-6)Manβ1-4GlcNAcβ1-4GlcNAcβ-Sp12	35.0931	27.3592	13.6796	77.9617
	85	GalNAcα1-3(Fucα1-2)Galβ1-4GlcNAcβ-Sp0	35.0027	16.9376	8.46881	48.3895
	280	Neu5Gcα2-3Galβ1-4(Fucα1-3)GlcNAcβ-Sp0	33.8556	32.0543	16.0271	94.6792
	183	GlcNAcβ1-4-MDPLys	33.0188	25.1818	12.5909	76.2652
	418	Galβ1-4(Fucα1-3)GlcNAcβ1-2Manα1-3(Galβ1-4(Fucα1-3)GlcNAcβ1-2Manα1-6)Manβ1-4GlcNAcβ1-4(Fucα1-6)GlcNAcβ-Sp22	33.0066	47.818	23.909	144.874
	23	[3OSO3]Galβ1-4(Fucα1-3)[6OSO3]Glc-Sp0	32.2823	43.0991	21.5496	133.507
	208	Manα1-6(Manα1-2Manα1-3)Manα1-6(Manα1-2Manα1-3)Manβ1-4GlcNAcβ1-4GlcNAcβ-Sp12	32.0168	46.3135	23.1568	144.654
	352	Galβ1-3GlcNAcβ1-2Manα1-3(Galβ1-3GlcNAcβ1-2Manα1-6)Manβ1-4GlcNAcβ1-4(Fucα1-6)GlcNAcβ-Sp22	31.9469	6.97475	3.48738	21.8323
	65	Fucα1-2Galβ1-3GlcNAcβ1-3Galβ1-4Glcβ-Sp8	31.8309	33.6641	16.8321	105.759
	386	Galβ1-4GlcNΑcβ1-2(Galβ1-4GlcNΑcβ1-4)Manα1-3(Galβ1-4GlcNΑcβ1-2(Galβ1-4GlcNΑcβ1-6)Manα1-6)Manβ1-4GlcNΑcβ1-4GlcNΑcβ-Sp21	30.5666	24.7778	12.3889	81.0617
	335	Neu5Acα2-3-Galβ1-3(Galβ1-4(Fucα1-3)GlcNAcβ1-6)GalNAc-Sp14	30.3358	17.2784	8.63921	56.9572
	107	Galα1-3(Fucα1-2)Galβ-Sp8	30.232	32.2876	16.1438	106.8
	158	Galβ1-4GlcNAcβ1-3GalNAcα-Sp14	30.1482	27.2331	13.6165	90.3308
	389	Fucα1-2Galβ1-3GalNAcα1-3(Fucα1-2)Galβ1-4GlcNAcβ-Sp0	29.8828	29.7873	14.8936	99.6803
	379	Galβ1-3GalNAcα1-3(Fucα1-2)Galβ1-4Glc-Sp0	29.443	19.4438	9.72189	66.0386
	54	Neu5Acα2-6Galβ1-4GlcNAcβ1-2Manα1-3(Neu5Acα2-6Galβ1-4GlcNAcβ1-2Manα1-6)Manβ1-4GlcNAcβ1-4GlcNAcβ-N(LT)AVL	28.8463	19.7155	9.85777	68.347
	162	Galβ1-4GlcNAcβ1-3Galβ1-4Glcβ-Sp0	28.4391	15.5617	7.78084	54.7192
	74	Fucα1-2Galβ1-4GlcNAcβ1-3Galβ1-4GlcNAcβ1-3Galβ1-4GlcNAcβ-Sp0	27.8303	42.7146	21.3573	153.482
	108	Galα1-3(Fucα1-2)Galβ-Sp18	27.8008	41.6295	20.8147	149.742
	115	Galα1-3Galβ1-4GlcNAcβ-Sp8	27.7765	28.6517	14.3259	103.151
	63	Fucα1-2Galβ1-3GalNAcβ1-4(Neu5Acα2-3)Galβ1-4Glcβ-Sp0	27.769	17.2911	8.64553	62.2674
	212	Manα1-3(Manα1-2Manα1-2Manα1-6)Manα-Sp9	27.6616	14.6584	7.32918	52.9917
	57	Neu5Acα2-6Galβ1-4GlcNAcβ1-2Manα1-3(Neu5Acα2-6Galβ1-4GlcNAcβ1-2Manα1-6)Manβ1-4GlcNAcβ1-4GlcNAcβ-Sp13	27.6589	14.9412	7.47058	54.0194
	89	GalNAcα1-3(Fucα1-2)Galβ-Sp8	27.5376	6.29142	3.14571	22.8466
	48	[9NAc]Neu5Acα2-6Galβ1-4GlcNAcβ-Sp8	27.3002	25.4762	12.7381	93.3189
	53	Galβ1-4GlcNAcβ1-2Manα1-3(Galβ1-4GlcNAcβ1-2Manα1-6)Manβ1-4GlcNAcβ1-4GlcNAcβ-Sp12	27.2216	39.7167	19.8583	145.902
	291	Galβ1-4GlcNAcβ1-3Galβ1-3GlcNAcβ-Sp0	26.7647	21.1736	10.5868	79.1103
	51	GlcNAcβ1-2Manα1-3(GlcNAcβ1-2Manα1-6)Manβ1-4GlcNAcβ1-4GlcNAcβ-Sp12	26.6312	46.4386	23.2193	174.377
	159	Galβ1-4GlcNAcβ1-3Galβ1-4(Fucα1-3)GlcNAcβ1-3Galβ1-4(Fucα1-3)GlcNAcβ-Sp0	26.385	20.7367	10.3683	78.5927
	90	GalNAcα1-3(Fucα1-2)Galβ-Sp18	26.292	12.2478	6.12388	46.5835
	231	Neu5Acα2-3(GalNAcβ1-4)Galβ1-4Glcβ-Sp0	26.1689	16.7879	8.39393	64.1519
	372	GalNAcα1-3(Fucα1-2)Galβ1-3GlcNAcβ1-2Manα1-3(GalNAcα1-3(Fucα1-2)Galβ1-3GlcNAcβ1-2Manα1-6)Manβ1-4GlcNAcβ1-4GlcNAcβ-Sp20	25.5607	25.0412	12.5206	97.9674
	331	Galα1-4Galβ1-4GlcNAcβ1-3Galβ1-4Glcβ-Sp0	24.7011	33.3525	16.6763	135.024
	189	GlcNAcβ1-6(Galβ1-3)GalNAcα-Sp8	23.6988	19.5771	9.78856	82.6081
	220	Fucα1-2[6OSO3]Galβ1-4[6OSO3]Glc-Sp0	23.4047	16.0214	8.01069	68.4538
	92	GalNAcα1-3Galβ-Sp8	23.3421	11.7259	5.86297	50.2352
	86	GalNAcα1-3(Fucα1-2)Galβ1-4GlcNAcβ-Sp8	22.9406	9.12023	4.56012	39.7559
	15	GalNAcβ-Sp8	22.1008	15.6239	7.81194	70.6936
	36	[3OSO3]Galβ1-4GlcNAcβ-Sp8	22.0608	15.595	7.79751	70.6912
	164	Galβ1-4GlcNAcβ1-6(Galβ1-3)GalNAcα-Sp8	21.8658	15.1593	7.57964	69.3287
	4	GalNAcα-Sp8	21.0725	7.96602	3.98301	37.8029
	327	Neu5Ac(9Ac)a2-3Galβ1-3GlcNAcβ-Sp0	20.8733	9.33178	4.66589	44.7067
	52	GlcNAcβ1-2Manα1-3(GlcNAcβ1-2Manα1-6)Manβ1-4GlcNAcβ1-4GlcNAcβ-Sp13	20.647	16.2712	8.13558	78.8066
	427	Galβ1-3GlcNAcβ1-2Manα1-3(Galβ1-3GlcNAcβ1-2(Galβ1-3GlcNAcβ1-6)Manα1-6)Manβ1-4GlcNAcβ1-4GlcNAcβ-Sp19	20.6175	7.43551	3.71775	36.0641
	33	[3OSO3]Galβ1-4[6OSO3]GlcNAcβ-Sp0	19.953	15.4659	7.73293	77.5116
	461	Galβ1-4GlcNAcβ-(OCH2CH2)6NH2	19.7263	14.4671	7.23355	73.339
	1	Galα-Sp8	19.6167	24.2619	12.1309	123.68
	135	Galβ1-3(Neu5Acβ2-6)GalNAcα-Sp8	19.3407	20.1633	10.0816	104.253
	154	Galβ1-4[6OSO3]Glcβ-Sp8	19.2686	22.1859	11.0929	115.14
	219	Fucα1-2Galβ1-4[6OSO3]GlcNAc-Sp8	19.1351	18.3675	9.18373	95.9881
	330	Neu5Acα2-6Galβ1-4GlcNAcβ1-3Galβ1-4GlcNAcβ1-3Galβ1-4GlcNAcβ-Sp0	18.9916	20.2134	10.1067	106.434
	39	[4OSO3]Galβ1-4GlcNAcβ-Sp8	18.6484	15.5591	7.77956	83.434
	17	GlcNAcβ-Sp8	18.4561	5.15599	2.578	27.9366
	350	GlcNAcβ1-2Manα1-3(GlcNAcβ1-2Manα1-6)Manβ1-4GlcNAcβ1-4(Fucα1-6)GlcNAcβ-Sp22	18.278	14.2701	7.13503	78.0723
	242	Neu5Acα2-3Galβ1-3(Neu5Acα2-6)GalNAcα-Sp14	18.2423	14.4738	7.2369	79.3417
	224	Neu5Acα2-8Neu5Acα2-8Neu5Acα2-3(GalNAcβ1-4)Galβ1-4Glcβ-Sp0	18.2188	7.84401	3.92201	43.0546
	444	[6OSO3]Galβ1-3[6OSO3]GlcNAc-Sp0	18.1468	10.8424	5.42122	59.7486
	99	GalNAcβ1-4GlcNAcβ-Sp8	18.1073	18.5944	9.2972	102.69
	289	Galβ1-4(Fucα1-3)[6OSO3]Glc-Sp0	18.0614	11.1508	5.5754	61.7384
	288	Galβ1-4(Fucα1-3)[6OSO3]GlcNAc-Sp0	17.9441	9.791	4.8955	54.5637
	125	Galβ1-3(Fucα1-4)GlcNAcβ1-3Galβ1-4(Fucα1-3)GlcNAcβ-Sp0	17.8315	1.55716	0.778582	8.73268
	253	Neu5Acα2-3Galβ1-4(Fucα1-3)GlcNAcβ-Sp8	17.6763	16.5976	8.2988	93.8974
	345	Neu5Acα2-6Galβ1-4GlcNAcβ1-2Manα1-6Manβ1-4GlcNAcβ1-4GlcNAc-Sp12	17.6174	9.49411	4.74705	53.8905
	193	Glcα1-4Glcβ-Sp8	16.9644	18.3822	9.1911	108.357
	376	Neu5Acα2-6Galβ1-4GlcNAcβ1-3GalNAc-Sp14	16.9644	14.5373	7.26865	85.6928
	255	Neu5Acα2-3Galβ1-4(Fucα1-3)GlcNAcβ1-3Galβ1-4GlcNAcβ-Sp8	16.847	2.95046	1.47523	17.5133
	364	Galβ1-3(Fucα1-4)GlcNAcβ1-2Manα1-3(Galβ1-3(Fucα1-4)GlcNAcβ1-2Manα1-6)Manβ1-4GlcNAcβ1-4(Fucα1-6)GlcNAcβ-Sp22	16.7814	4.7281	2.36405	28.1747
	5	GalNAcα-Sp15	16.3488	20.0083	10.0041	122.384
	451	Fucα1-2Galβ1-4GlcNAcβ1-3(Fucα1-2Galβ1-4GlcNAcβ1-6)GalNAc-Sp14	16.1147	17.2212	8.61061	106.866
	32	[3OSO3]Galβ1-4(Fucα1-3)GlcNAcβ-Sp8	15.9248	22.7541	11.3771	142.885
	436	Galβ1-4GlcNAcβ1-2Manα1-3(GlcNAcβ1-4)(Galβ1-4GlcNAcβ1-6(Galβ1-4GlcNAcβ1-2)Manα1-6)Manβ1-4GlcNAcβ1-4GlcNAc-Sp21	15.7755	13.9749	6.98745	88.5859
	346	Neu5Acα2-6Galβ1-4GlcNAcβ1-2Manα1-3Manβ1-4GlcNAcβ1-4GlcNAc-Sp12	15.6988	1.92733	0.963666	12.277
	271	Neu5Acα2-6Galβ1-4Glcβ-Sp8	15.5822	12.0522	6.0261	77.346
	139	Galβ1-3GalNAcα-Sp16	15.4078	5.2724	2.6362	34.2191
	381	Galβ1-3GlcNΑcβ1-3(Galβ1-3GlcNΑcβ1-3Galβ1-4GlcNΑcβ1-6)Galβ1-4Glcβ-Sp0	15.3902	27.2605	13.6302	177.129
	210	Manα1-2Manα1-2Manα1-3(Manα1-2Manα1-3(Manα1-2Manα1-6)Manα1-6)Manβ1-4GlcNAcβ1-4GlcNAcβ-Sp12	15.3641	18.8933	9.44663	122.971
	67	Fucα1-2Galβ1-3GlcNAcβ-Sp0	15.3178	21.5557	10.7779	140.724
	362	Galα1-3Galβ1-4GlcNAcβ1-2Manα1-3(Galα1-3Galβ1-4GlcNAcβ1-2Manα1-6)Manβ1-4GlcNAcβ1-4GlcNAcβ-Sp20	15.3148	23.1443	11.5721	151.124
	319	Neu5Acα2-8Neu5Acβ-Sp17	15.2486	17.4362	8.71812	114.347
	9	Neu5Acα-Sp8	15.2189	11.8035	5.90174	77.5583
	297	Galβ1-3(Neu5Acα2-3Galβ1-4(Fucα1-3)GlcNAcβ1-6)GalNAcα-Sp14	15.2131	9.07378	4.53689	59.6445
	44	[6OSO3]Galβ1-4[6OSO3]Glcβ-Sp8	15.1815	15.6271	7.81357	102.936
	190	GlcNAcβ1-6GalNAcα-Sp8	14.6364	8.98939	4.49469	61.4179
	213	Manα1-6(Manα1-3)Manα1-6(Manα1-2Manα1-3)Manβ1-4GlcNAcβ1-4GlcNAcβ-Sp12	14.6241	24.6484	12.3242	168.546
	13	Glcβ-Sp8	14.5881	14.3346	7.16729	98.2622
	161	Galβ1-4GlcNAcβ1-3Galβ1-4GlcNAcβ-Sp0	14.5513	15.8422	7.9211	108.871
	252	Neu5Acα2-3Galβ1-4(Fucα1-3)GlcNAcβ-Sp0	14.473	7.0081	3.50405	48.422
	339	GlcNAcα1-4Galβ1-4GlcNAcβ1-3Galβ1-4Glcβ-Sp0	14.4426	10.9113	5.45563	75.5489
	263	Neu5Acα2-6GalNAcα-Sp8	14.3885	12.9687	6.48434	90.1324
	170	Galβ1-4Glcβ-Sp8	14.2674	11.9105	5.95525	83.4809
	143	Galβ1-3GalNAcβ1-4Galβ1-4Glcβ-Sp8	14.2607	14.3548	7.17742	100.66
	396	GlcNAcβ1-2Manα1-3(Galβ1-4GlcNAcβ1-2Manα1-6)Manβ1-4GlcNAcβ1-4GlcNAc-Sp12	14.0277	6.78979	3.39489	48.4028
	130	Galβ1-4GlcNAcβ1-6GalNAcα-Sp8	13.9318	24.7844	12.3922	177.898
	455	GalNAcβ1-4Galβ1-4Glc-b-sp0	13.8431	8.70486	4.35243	62.8823
	246	Fucα1-2[6OSO3]Galβ1-4Glc-Sp0	13.8189	15.0759	7.53797	109.097
	129	Galβ1-3(Fucα1-4)GlcNAc-Sp8	13.8175	10.2658	5.13292	74.296
	184	GlcNAcβ1-4(GlcNAcβ1-6)GalNAcα-Sp8	13.7972	11.5647	5.78237	83.8194
	225	Neu5Acα2-8Neu5Acα2-8Neu5Acα2-3Galβ1-4Glcβ-Sp0	13.6913	6.04158	3.02079	44.1272
	105	Galα1-3(Fucα1-2)Galβ1-4GlcNAc-Sp0	13.4715	16.1892	8.0946	120.173
	405	Galβ1-3GlcNAcα1-6Galβ1-4GlcNAcβ-Sp0	13.4437	6.45382	3.22691	48.0063
	111	Galα1-3GalNAcα-Sp16	13.4334	8.94927	4.47464	66.6195
	304	GalNAcβ1-3Galβ-Sp8	13.2652	15.7061	7.85304	118.4
	72	Fucα1-2Galβ1-4(Fucα1-3)GlcNAcβ-Sp8	13.1623	9.45459	4.7273	71.8309
	185	GlcNAcβ1-4Galβ1-4GlcNAcβ-Sp8	13.1162	4.58511	2.29255	34.9577
	211	Manα1-3(Manα1-6)Manα-Sp9	13.0409	22.0146	11.0073	168.812
	216	Neu5Acα2-3Galβ1-4GlcNAcβ1-3Galβ1-4(Fucα1-3)GlcNAc-Sp0	12.9447	7.59226	3.79613	58.6516
	83	GalNAcα1-3(Fucα1-2)Galβ1-4(Fucα1-3)GlcNAcβ-Sp0	12.8516	5.11076	2.55538	39.7675
	342	GlcNAcα1-4Galβ1-3GalNAc-Sp14	12.7608	5.54902	2.77451	43.4849
	460	Galβ1-4GlcNAcβ1-6(Galβ1-4GlcNAcβ1-2)Manα1-6(Galβ1-4GlcNAcβ1-2Manα1-3)Manβ1-4GlcNAcβ1-4GlcNAcβ-Sp19	12.7032	6.62646	3.31323	52.1637
	409	Neu5Acα2-6Galβ1-3GlcNAcβ1-3(Galβ1-4GlcNAcβ1-6)Galβ1-4Glc-Sp21	12.5981	2.42181	1.21091	19.2237
	205	Manα1-2Manα1-2Manα1-3Manα-Sp9	12.548	7.6239	3.81195	60.758
	91	GalNAcα1-3GalNAcβ-Sp8	12.4956	13.1909	6.59545	105.565
	217	[3OSO3]Galβ1-4(Fucα1-3)[6OSO3]GlcNAc-Sp8	12.484	5.58425	2.79213	44.7315
	163	Galβ1-4GlcNAcβ1-3Galβ1-4Glcβ-Sp8	12.4619	7.81681	3.9084	62.7258
	274	Neu5Acα2-8Neu5Acα2-3Galβ1-4Glcβ-Sp0	12.168	17.1599	8.57996	141.025
	141	Galβ1-3GalNAcβ1-3Galα1-4Galβ1-4Glcβ-Sp0	12.1578	10.2726	5.13628	84.4935
	81	Fucβ1-3GlcNAcβ-Sp8	11.9839	9.51252	4.75626	79.3775
	281	Neu5Gcα2-3Galβ1-4GlcNAcβ-Sp0	11.9836	16.2857	8.14286	135.9
	320	Neu5Acα2-8Neu5Acα2-8Neu5Acβ-Sp8	11.9334	4.93874	2.46937	41.3857
	394	Galα1-3Galβ1-3(Fucα1-4)GlcNAcβ1-2Manα1-3(Galα1-3Galβ1-3(Fucα1-4)GlcNAcβ1-2Manα1-6)Manβ1-4GlcNAcβ1-4GlcNAc-Sp19	11.929	8.24225	4.12113	69.0945
	398	Fucα1-2Galβ1-4GlcNΑcβ1-3GalNΑcα-Sp14	11.8951	7.70008	3.85004	64.7334
	186	GlcNAcβ1-4GlcNAcβ1-4GlcNAcβ1-4GlcNAcβ1-4GlcNAcβ1-4GlcNAcβ1-4β-Sp8	11.8124	8.26726	4.13363	69.9882
	147	Galβ1-3GlcNAcβ-Sp0	11.7105	9.16513	4.58256	78.2639
	306	GlcNAcβ1-2Manα1-3(Neu5Acα2-6Galβ1-4GlcNAcβ1-2Manα1-6)Manβ1-4GlcNAcβ1-4GlcNAcβ-Sp12	11.6979	6.54483	3.27241	55.9485
	77	Fucα1-2Galβ1-4Glcβ-Sp0	11.6538	6.55257	3.27629	56.227
	402	Galα1-4Galβ1-4GlcNΑcβ1-2Manα1-3(Galα1-4Galβ1-4GlcNΑcβ1-2Manα1-6)Manβ1-4GlcNΑcβ1-4GlcNΑcβ-LVΑNKT	11.3972	8.11483	4.05741	71.2
	338	GlcNAcα1-4Galβ1-3GlcNAcβ-Sp0	11.227	16.8535	8.42676	150.116
	66	Fucα1-2Galβ1-3GlcNAcβ1-3Galβ1-4Glcβ-Sp10	11.2257	4.72139	2.36069	42.0588
	254	Neu5Acα2-3Galβ1-4(Fucα1-3)GlcNAcβ1-3Galβ-Sp8	11.1915	11.0208	5.51042	98.475
	463	Galα1-3(Fucα1-2)Galβ1-3GalNAcb-Sp8	11.0985	5.73416	2.86708	51.6658
	287	Galβ1-3GlcNAcβ1-3Galβ1-3GlcNAcβ-Sp0	11.0984	7.6242	3.8121	68.6964
	214	Manα1-6(Manα1-3)Manα1-6(Manα1-3)Manβ1-4GlcNAcβ1-4GlcNAcβ-Sp12	10.9849	8.14746	4.07373	74.1698
	300	Galβ1-4GlcNAcβ1-3(Galβ1-4GlcNAcβ1-6)Galβ1-4GlcNAc-Sp0	10.9774	11.2117	5.60584	102.134
	450	Galβ1-4GlcNAcβ1-2Manα-Sp0	10.9579	5.99302	2.99651	54.6916
	266	Neu5Acα2-6Galβ1-4GlcNAcβ-Sp0	10.9577	3.11728	1.55864	28.4482
	264	Neu5Acα2-6GalNAcβ1-4GlcNAcβ-Sp0	10.7588	5.41111	2.70555	50.2947
	199	GlcAα-Sp8	10.7581	2.9895	1.49475	27.7884
	456	GalNAcα1-3(Fucα1-2)Galβ1-4GlcNAcβ1-2Manα1-6(GalNAcα1-3(Fucα1-2)Galβ1-4GlcNAcβ1-2Manα1-3)Manβ1-4GlcNAcβ1-4(Fucα1-6)GlcNAcβ-Sp22	10.624	9.7904	4.8952	92.1541
	404	Galβ1-3GlcNAcβ1-6Galβ1-4GlcNAcβ-Sp0	10.5755	14.684	7.34199	138.85
	78	Fucα1-2Galβ-Sp8	10.5485	8.1812	4.0906	77.558
	358	KDNα2-3Galβ1-3GalNAcα-Sp14	10.4708	3.15463	1.57731	30.128
	40	6-H2PO3Manα-Sp8	10.4528	6.31846	3.15923	60.4476
	299	Galβ1-4GlcNAcβ1-2Manα1-3(Neu5Acα2-6Galβ1-4GlcNAcβ1-2Manα1-6)Manβ1-4GlcNAcβ1-4GlcNAcβ-Sp12	10.4359	7.59996	3.79998	72.8248
	332	GalNAcβ1-3Galα1-4Galβ1-4GlcNAcβ1-3Galβ1-4Glcβ-Sp0	10.3379	2.28372	1.14186	22.0909
	367	Fucα1-2Galβ1-3GlcNAcβ1-3(Galβ1-4(Fucα1-3)GlcNAcβ1-6)Galβ1-4Glc-Sp21	10.3154	6.82021	3.4101	66.1164
	110	Galα1-3GalNAcα-Sp8	10.2842	6.44997	3.22499	62.7175
	406	GalNAcβ1-3Galα1-6Galβ1-4Glcβ-Sp8	10.2147	7.87225	3.93612	77.0682
	267	Neu5Acα2-6Galβ1-4GlcNAcβ-Sp8	10.2104	13.5694	6.78472	132.898
	167	Galβ1-4GlcNAcβ-Sp0	10.2007	8.96942	4.48471	87.9295
	198	G-ol-Sp8	10.1289	4.41184	2.20592	43.557
	178	GlcNAcβ1-3Galβ-Sp8	10.1253	1.67954	0.839769	16.5875
	419	Fucα1-2Galβ1-4GlcNAcβ1-2Manα1-3(Fucα1-2Galβ1-4GlcNAcβ1-2Manα1-6)Manβ1-4GlcNAcβ1-4(Fucα1-6)GlcNAcβ-Sp22	10.1124	5.53939	2.7697	54.7781
	47	[9NAc]Neu5Acα-Sp8	10.0796	4.03127	2.01563	39.9942
	149	Galβ1-4(Fucα1-3)GlcNAcβ-Sp0	10.0262	3.20014	1.60007	31.9177
	195	Glcα1-6Glcα1-6Glcβ-Sp8	9.96232	10.0905	5.04527	101.287
	429	Galβ1-4GlcNAcβ1-3Galβ1-4(Fucα1-3GlcNAcβ1-6)Galβ1-4Glc-Sp21	9.82112	15.495	7.74751	157.772
	313	Manα1-2Manα1-2Manα1-3(Manα1-2Manα1-6(Manα1-3)Manα1-6)Manα-Sp9	9.78985	2.55171	1.27586	26.0649
	97	GalNAcβ1-4(Fucα1-3)GlcNAcβ-Sp0	9.6853	13.1721	6.58604	136.001
	73	Fucα1-2Galβ1-4GlcNAcβ1-3Galβ1-4GlcNAcβ-Sp0	9.63597	25.0685	12.5343	260.155
	412	Galα1-3(Fucα1-2)Galβ1-4GlcNAcβ1-3GalNAcα-Sp14	9.62818	4.5827	2.29135	47.5967
	277	Neu5Acβ2-6Galβ1-4GlcNAcβ-Sp8	9.5835	5.9041	2.95205	61.607
	268	Neu5Acα2-6Galβ1-4GlcNAcβ1-3Galβ1-4(Fucα1-3)GlcNAcβ1-3Galβ1-4(Fucα1-3)GlcNAcβ-Sp0	9.55737	3.41294	1.70647	35.71
	251	Neu5Acα2-3Galβ1-4(Fucα1-3)GlcNAcβ1-3Galβ1-4(Fucα1-3)GlcNAcβ1-3Galβ1-4(Fucα1-3)GlcNAcβ-Sp0	9.516	6.56679	3.2834	69.0079
	447	Galβ1-4GlcNAcβ1-3(Galβ1-4GlcNAcβ1-6)GalNAc-Sp14	9.48497	3.18315	1.59157	33.5599
	114	Galα1-3Galβ1-3GlcNAcβ-Sp0	9.29297	11.346	5.67301	122.092
	124	Galβ1-2Galβ-Sp8	9.28245	1.30829	0.654144	14.0942
	45	Neu5Acα2-3[6OSO3]Galβ1-4GlcNAcβ-Sp8	9.24675	4.56675	2.28337	49.3876
	279	Neu5Gcα2-3Galβ1-3GlcNAcβ-Sp0	9.11108	7.35792	3.67896	80.758
	60	Fucα1-2Galβ1-3(Fucα1-4)GlcNAcβ-Sp8	9.08985	5.04931	2.52465	55.5489
	228	Neu5Acα2-3(6-O-Su)Galβ1-4(Fucα1-3)GlcNAcβ-Sp8	9.0654	2.95391	1.47695	32.5844
	357	KDNα2-3Galβ1-4Glc-Sp0	9.04418	7.15229	3.57615	79.0818
	118	Galα1-4(Fucα1-2)Galβ1-4GlcNAcβ-Sp8	9.01677	4.05028	2.02514	44.9194
	37	[3OSO3]Galβ-Sp8	8.9763	7.59049	3.79524	84.5614
	410	Galβ1-3GalNAcβ1-4(Neu5Acα2-8Neu5Acα2-3)Galβ1-4Glcβ-Sp0	8.82258	4.79259	2.39629	54.3219
	353	Galβ1-3(Fucα1-4)GlcNAcβ1-2Manα1-3(Galβ1-3(Fucα1-4)GlcNAcβ1-2Manα1-6)Manβ1-4GlcNAcβ1-4GlcNAcβ-Sp19	8.8212	5.04379	2.5219	57.1781
	301	Galβ1-4GlcNAcβ1-3(GlcNAcβ1-6)Galβ1-4GlcNAc-Sp0	8.7712	7.24583	3.62292	82.6093
	215	Manβ1-4GlcNAcβ-Sp0	8.7137	6.59968	3.29984	75.7391
	132	Galβ1-3(GlcNAcβ1-6)GalNAc-Sp14	8.70253	13.269	6.63451	152.473
	172	GlcNAcα1-6Galβ1-4GlcNAcβ-Sp8	8.68507	7.8673	3.93365	90.5842
	359	Fucα1-2Galβ1-3GlcNAcβ1-2Manα1-3(Fucα1-2Galβ1-3GlcNAcβ1-2Manα1-6)Manβ1-4GlcNAcβ1-4GlcNAcβ-Sp20	8.64923	4.30313	2.15157	49.7517
	175	GlcNAcβ1-3(GlcNAcβ1-6)Galβ1-4GlcNAcβ-Sp8	8.58033	6.40764	3.20382	74.6783
	411	Neu5Acα2-3Galβ1-3GalNAcβ1-4(Neu5Acα2-8Neu5Acα2-3)Galβ1-4Glcβ-Sp0	8.53272	10.5974	5.29868	124.197
	434	Galβ1-4GlcNAcβ1-2Manα1-3(GlcNAcβ1-4)(Galβ1-4GlcNAcβ1-2)Manβ1-4GlcNAcβ1-4GlcNAc-Sp21	8.386	4.84227	2.42114	57.7423
	439	Galβ1-4Galβ-Sp10	8.37102	7.04595	3.52298	84.1707
	191	GlcNAcβ1-6GalNAcα-Sp14	8.31625	8.27407	4.13704	99.4928
	134	Galβ1-3(Neu5Acα2-6)GalNAcα-Sp14	8.24247	9.38225	4.69113	113.828
	204	KDNα2-3Galβ1-4GlcNAcβ-Sp0	8.2399	2.82481	1.4124	34.2821
	80	Fucα1-4GlcNAcβ-Sp8	8.22977	4.6005	2.30025	55.9006
	399	Galβ1-4(Fucα1-3)GlcNΑcβ1-3GalNΑcα-Sp14	8.218	4.61024	2.30512	56.0993
	137	Galβ1-3GalNAcα-Sp8	8.12415	11.1609	5.58043	137.379
	194	Glcα1-4Glcα-Sp8	8.0903	5.50375	2.75187	68.029
	464	Glcα1-6Glcα1-6Glcα1-6Glcβ-Sp10	8.07347	2.7791	1.38955	34.4226
	197	Glcβ1-6Glcβ-Sp8	8.02352	8.69761	4.3488	108.401
	35	[3OSO3]Galβ1-4GlcNAcβ-Sp0	8.02048	8.05361	4.02681	100.413
	168	Galβ1-4GlcNAcβ-Sp8	8.01125	8.05007	4.02503	100.485
	96	GalNAcβ1-3Galα1-4Galβ1-4GlcNAcβ-Sp0	7.97543	3.10576	1.55288	38.9416
	88	GlcNAcβ1-3Galβ1-3GalNAcα-Sp8	7.97185	1.30797	0.653987	16.4074
	29	[3OSO3]Galβ1-3GlcNAcβ-Sp0	7.95188	11.9653	5.98267	150.472
	223	Neu5Acα2-8Neu5Acα2-8Neu5Acα2-8Neu5Acα2-3(GalNAcβ1-4)Galβ1-4Glcβ-Sp0	7.88325	6.43669	3.21834	81.6502
	310	HOOC(CH3)CH-3-O-GlcNAcβ1-4GlcNAcβ-Sp10	7.7539	5.49949	2.74974	70.9255
	58	Fucα1-2Galβ1-3GalNAcβ1-3Galα-Sp9	7.72988	3.18364	1.59182	41.1861
	284	Neu5Gcα2-6Galβ1-4GlcNAcβ-Sp0	7.7119	8.77465	4.38732	113.781
	308	GlcNAcβ1-4GlcNAcβ-Sp10	7.6973	8.43355	4.21677	109.565
	333	GalNAcα1-3(Fucα1-2)Galβ1-4GlcNAcβ1-3Galβ1-4GlcNAcβ-Sp0	7.63862	6.26001	3.13	81.952
	422	Galα1-3(Fucα1-2)Galβ1-3GlcNAcβ1-3GalNAc-Sp14	7.61115	6.85258	3.42629	90.0335
	431	GlcNAcβ1-4(GlcNAcβ1-2)Manα1-3(GlcNAcβ1-4)(GlcNAcβ1-2Manα1-6)Manβ1-4GlcNAcβ1-4GlcNAc-Sp21	7.53978	6.81094	3.40547	90.3335
	354	[6OSO3]GlcNAcβ1-3Galβ1-4GlcNAc-β-Sp0	7.4951	10.3902	5.19511	138.627
	46	[6OSO3]GlcNAcβ-Sp8	7.46565	7.25057	3.62529	97.1191
	7	Fucα-Sp9	7.45547	8.95183	4.47592	120.071
	388	Fucα1-2Galβ1-3GalNAcα1-3(Fucα1-2)Galβ1-4Glcβ-Sp0	7.44308	9.76514	4.88257	131.198
	432	GlcNAcβ1-2Manα1-3(GlcNAcβ1-4)(GlcNAcβ1-6(GlcNAcβ1-2)Manα1-6)Manβ1-4GlcNAcβ1-4GlcNAc-Sp21	7.41755	2.93719	1.46859	39.5978
	382	Galβ1-3GlcNAcβ1-3(Galβ1-4(Fucα1-3)GlcNAcβ1-6)Galβ1-4Glc-Sp21	7.2767	3.4194	1.7097	46.991
	150	Galβ1-4(Fucα1-3)GlcNAcβ-Sp8	7.24313	2.42323	1.21162	33.4556
	8	Rhaα-Sp8	7.17617	5.14669	2.57334	71.7191
	400	GalNΑcα1-3GalNΑcβ1-3Galα1-4Galβ1-4GlcNΑcβ-Sp0	7.09297	3.34511	1.67255	47.1609
	273	Neu5Acα2-8Neu5Acα-Sp8	7.07047	7.01702	3.50851	99.2439
	457	Galα1-3(Fucα1-2)Galβ1-3GlcNAcβ1-2Manα1-6(Galα1-3(Fucα1-2)Galβ1-3GlcNAcβ1-2Manα1-3)Manβ1-4GlcNAcβ1-4(Fucα1-6)GlcNAcβ-Sp22	7.0696	6.44786	3.22393	91.2054
	309	GlcNAcβ1-4GlcNAcβ-Sp12	7.04657	4.481	2.2405	63.5912
	423	GalNAcα1-3(Fucα1-2)Galβ1-3GlcNAcβ1-3GalNAc-Sp14	7.03675	5.41169	2.70584	76.906
	138	Galβ1-3GalNAcα-Sp14	7.01268	3.32675	1.66338	47.4392
	56	Neu5Acα2-6Galβ1-4GlcNAcβ1-2Manα1-3(Neu5Acα2-6Galβ1-4GlcNAcβ1-2Manα1-6)Manβ1-4GlcNAcβ1-4GlcNAcβ-Sp12	6.99257	10.7685	5.38425	153.999
	285	Neu5Gcα-Sp8	6.95615	7.51149	3.75575	107.983
	408	Galα1-3(Fucα1-2)Galβ1-4(Fucα1-3)Glcβ-Sp21	6.86255	2.92372	1.46186	42.604
	296	6-H2PO3Glcβ-Sp10	6.82917	6.11552	3.05776	89.5499
	413	GalNAcα1-3(Fucα1-2)Galβ1-4GlcNAcβ1-3GalNAcα-Sp14	6.8087	2.43847	1.21924	35.814
	55	Neu5Acα2-6Galβ1-4GlcNAcβ1-2Manα1-3(Neu5Acα2-6Galβ1-4GlcNAcβ1-2Manα1-6)Manβ1-4GlcNAcβ1-4GlcNAcβ-Sp8	6.7691	2.04193	1.02097	30.1655
	383	Fucα1-2Galβ1-3(Fucα1-4)GlcNAcβ1-3(Galβ1-4GlcNAcβ1-6)Galβ1-4Glc-Sp21	6.70375	6.48257	3.24129	96.7007
	122	Galα1-4GlcNAcβ-Sp8	6.58372	2.45649	1.22824	37.3115
	106	Galα1-3(Fucα1-2)Galβ1-4Glcβ-Sp0	6.57193	10.0632	5.03161	153.124
	203	KDNα2-3Galβ1-3GlcNAcβ-Sp0	6.5445	8.74097	4.37048	133.562
	59	Fucα1-2Galβ1-3GalNAcβ1-3Galα1-4Galβ1-4Glcβ-Sp9	6.49755	6.10959	3.05479	94.0291
	227	Neu5Acα2-8Neu5Acα2-8Neu5Acα-Sp8	6.4844	5.16562	2.58281	79.6623
	104	Galα1-3(Fucα1-2)Galβ1-4(Fucα1-3)GlcNAcβ-Sp8	6.47952	5.10269	2.55135	78.751
	144	Galβ1-3Galβ-Sp8	6.34887	12.7849	6.39246	201.373
	142	Galβ1-3GalNAcβ1-4(Neu5Acα2-3)Galβ1-4Glcβ-Sp0	6.32565	4.45747	2.22874	70.4666
	294	[3OSO3][4OSO3]Galβ1-4GlcNAcβ-Sp0	6.24615	7.83519	3.9176	125.44
	234	Neu5Acα2-3GalNAcα-Sp8	6.18968	7.36971	3.68486	119.065
	179	GlcNAcβ1-3Galβ1-4GlcNAcβ-Sp0	6.13697	2.06779	1.03389	33.6939
	218	Fucα1-2[6OSO3]Galβ1-4GlcNAc-Sp0	6.13395	4.6928	2.3464	76.5054
	98	GalNAcβ1-4GlcNAcβ-Sp0	6.0727	7.5175	3.75875	123.792
	188	GlcNAcβ1-4GlcNAcβ1-4GlcNAcβ-Sp8	6.037	3.9085	1.95425	64.7425
	207	Manα1-2Manα1-3Manα-Sp9	5.99238	6.21177	3.10588	103.661
	87	GalNAcα1-3(Fucα1-2)Galβ1-4Glcβ-Sp0	5.89525	3.70671	1.85335	62.8762
	28	[3OSO3]Galβ1-3GalNAcα-Sp8	5.88727	1.56744	0.78372	26.6242
	380	Galβ1-3GalNAcα1-3(Fucα1-2)Galβ1-4GlcNAc-Sp0	5.83047	2.77263	1.38632	47.5542
	127	Galβ1-3(Fucα1-4)GlcNAcβ-Sp0	5.80048	3.19149	1.59574	55.0212
	311	Manα1-6Manβ-Sp10	5.61112	3.01765	1.50882	53.7797
	14	Manβ-Sp8	5.56432	5.68078	2.84039	102.093
	433	GlcNAcβ1-4(GlcNAcβ1-2)Manα1-3(GlcNAcβ1-4)(GlcNAcβ1-6(GlcNAcβ1-2)Manα1-6)Manβ1-4GlcNAcβ1-4GlcNAc-Sp21	5.5566	8.93737	4.46869	160.842
	192	GlcNAcβ1-6Galβ1-4GlcNAcβ-Sp8	5.52485	5.1972	2.5986	94.0696
	430	GlcNAcβ1-2Manα1-3(GlcNAcβ1-4)(GlcNAcβ1-2Manα1-6)Manβ1-4GlcNacβ1-4GlcNAc-Sp21	5.4996	4.61127	2.30563	83.8474
	119	Galα1-4Galβ1-4GlcNAcβ-Sp0	5.41675	0.739284	0.369642	13.6481
	18	GlcN(Gc)β-Sp8	5.40557	1.19786	0.598931	22.1598
	171	GlcNAcα1-3Galβ1-4GlcNAcβ-Sp8	5.31267	7.32801	3.664	137.934
	16	GlcNAcβ-Sp0	5.2937	6.52822	3.26411	123.321
	120	Galα1-4Galβ1-4GlcNAcβ-Sp8	5.2835	4.16266	2.08133	78.786
	275	Galβ1-3(Fucα1-4)GlcNAcβ1-3Galβ1-3(Fucα1-4)GlcNAcβ-Sp0	5.27742	4.334	2.167	82.1234
	61	Fucα1-2Galβ1-3GalNAcα-Sp8	5.2396	8.32896	4.16448	158.962
	181	GlcNAcβ1-3Galβ1-4GlcNAcβ1-3Galβ1-4GlcNAcβ-Sp0	5.21767	8.72081	4.3604	167.14
	373	Galα1-3(Fucα1-2)Galβ1-3GlcNAcβ1-2Manα1-3(Galα1-3(Fucα1-2)Galβ1-3GlcNAcβ1-2Manα1-6)Manβ1-4GlcNAcβ1-4GlcNAcβ-Sp20	5.20415	4.63389	2.31694	89.0422
	82	GalNAcα1-3(Fucα1-2)Galβ1-3GlcNAcβ-Sp0	5.16903	3.73842	1.86921	72.3235
	276	Neu5Acβ2-6GalNAcα-Sp8	5.14943	3.85505	1.92753	74.8637
	360	Fucα1-2Galβ1-4GlcNAcβ1-2Manα1-3(Fucα1-2Galβ1-4GlcNAcβ1-2Manα1-6)Manβ1-4GlcNAcβ1-4GlcNAcβ-Sp20	5.14277	1.71247	0.856237	33.2986
	151	Galβ1-4(Fucα1-3)GlcNAcβ1-4Galβ1-4(Fucα1-3)GlcNAcβ-Sp0	5.1396	2.36408	1.18204	45.9973
	95	GalNAcβ1-3(Fucα1-2)Galβ-Sp8	5.07465	2.22628	1.11314	43.8705
	403	Galα1-3Galβ1-4GlcNΑcβ1-3GalNΑcα-Sp14	5.05878	4.98758	2.49379	98.5927
	282	Neu5Gcα2-3Galβ1-4Glcβ-Sp0	4.8977	3.5807	1.79035	73.1099
	387	GlcNΑcβ1-2(GlcNΑcβ1-4)Manα1-3(GlcNΑcβ1-2Manα1-6)Manβ1-4GlcNΑcβ1-4GlcNΑc-Sp21	4.88585	6.30713	3.15357	129.09
	174	GlcNAcβ1-3(GlcNAcβ1-6)GalNAcα-Sp8	4.88553	5.43969	2.71985	111.343
	166	Galβ1-3(Galβ1-4GlcNAcβ1-6)GalNAc-Sp14	4.8191	5.30599	2.653	110.103
	6	Fucα-Sp8	4.78947	2.73236	1.36618	57.0492
	148	Galβ1-3GlcNAcβ-Sp8	4.77533	7.20485	3.60242	150.877
	424	Galα1-3Galβ1-3GlcNAcβ1-3GalNAc-Sp14	4.77138	2.20744	1.10372	46.2643
	318	Neu5Acα2-6Galβ1-4GlcNAcβ1-2Manα1-3(GlcNAcβ1-2Manα1-6)Manβ1-4GlcNAcβ1-4GlcNAcβ-Sp12	4.76448	5.56594	2.78297	116.822
	71	Fucα1-2Galβ1-4(Fucα1-3)GlcNAcβ-Sp0	4.6339	2.62911	1.31456	56.7364
	326	Neu5Ac(9Ac)a2-3Galβ1-4GlcNAcβ-Sp0	4.62092	4.4574	2.2287	96.4612
	116	Galα1-3Galβ1-4Glcβ-Sp0	4.5424	4.58752	2.29376	100.993
	440	Galβ1-6Galβ-Sp10	4.45812	8.95228	4.47614	200.808
	438	Galα1-3Galβ1-4Glc-Sp10	4.44417	5.72032	2.86016	128.715
	321	Neu5Gcβ2-6Galβ1-4GlcNAc-Sp8	4.4425	1.42809	0.714045	32.1461
	196	Glcβ1-4Glcβ-Sp8	4.43608	4.46483	2.23242	100.648
	76	Fucα1-2Galβ1-4GlcNAcβ-Sp8	4.42977	3.9665	1.98325	89.5417
	209	Manα1-2Manα1-6(Manα1-3)Manα1-6(Manα1-2Manα1-2Manα1-3)Manβ1-4GlcNAcβ1-4GlcNAcβ-Sp12	4.38797	9.06854	4.53427	206.668
	75	Fucα1-2Galβ1-4GlcNAcβ-Sp0	4.36345	4.62039	2.3102	105.889
	70	Fucα1-2Galβ1-4(Fucα1-3)GlcNAcβ1-3Galβ1-4(Fucα1-3)GlcNAcβ1-3Galβ1-4(Fucα1-3)GlcNAcβ-Sp0	4.35357	6.15327	3.07663	141.338
	100	Galα1-2Galβ-Sp8	4.28122	5.91735	2.95868	138.216
	177	GlcNAcβ1-3GalNAcα-Sp14	4.24905	4.43623	2.21811	104.405
	31	[3OSO3]Galβ1-4(Fucα1-3)GlcNAc-Sp0	4.2398	3.3962	1.6981	80.1029
	12	Galβ-Sp8	4.1538	2.46471	1.23235	59.3362
	146	Galβ1-3GlcNAcβ1-3Galβ1-4Glcβ-Sp10	4.1362	2.31285	1.15642	55.9172
	176	GlcNAcβ1-3GalNAcα-Sp8	4.09327	9.47057	4.73529	231.369
	363	Manα1-3(Galβ1-4GlcNAcβ1-2Manα1-6)Manβ1-4GlcNAcβ1-4GlcNAcβ-Sp12	4.06942	5.08215	2.54108	124.886
	426	Galα1-3(Fucα1-2)Galβ1-4GlcNAcβ1-2Manα1-3(Galα1-3(Fucα1-2)Galβ1-4GlcNAcβ1-2Manα1-6)Manβ1-4GlcNAcβ1-4(Fucα1-6)GlcNAcβ-Sp22	3.97963	5.87043	2.93521	147.512
	173	GlcNAcβ1-2Galβ1-3GalNAcα-Sp8	3.94588	4.48337	2.24169	113.622
	414	GalNAcα1-3GalNAcβ1-3Galα1-4Galβ1-4Glcβ-Sp0	3.93405	3.1657	1.58285	80.4692
	303	Galβ1-4GlcNAcβ1-6Galβ1-4GlcNAcβ-Sp0	3.8894	4.10416	2.05208	105.522
	84	[3OSO3]Galβ1-4(Fucα1-3)Glc-Sp0	3.8787	9.21055	4.60527	237.465
	454	Neu5Aca2-8Neu5Aca2-3Galb1-3GalNAcb1-4(Neu5Aca2-8Neu5Aca2-3)Galb1-4Glcb-sp0	3.81818	3.93358	1.96679	103.022
	298	Galβ1-3Galβ1-4GlcNAcβ-Sp8	3.79438	5.1466	2.5733	135.638
	442	GalNAcβ1-6GalNAcβ-Sp8	3.7781	5.09426	2.54713	134.836
	68	Fucα1-2Galβ1-3GlcNAcβ-Sp8	3.73147	0.730843	0.365421	19.5859
	49	Manα1-3(Manα1-6)Manβ1-4GlcNAcβ1-4GlcNAcβ-Sp12	3.68208	3.39034	1.69517	92.0768
	152	Galβ1-4(Fucα1-3)GlcNAcβ1-4Galβ1-4(Fucα1-3)GlcNAcβ1-4Galβ1-4(Fucα1-3)GlcNAcβ-Sp0	3.6187	7.43757	3.71878	205.532
	305	GlcAβ1-3GlcNAcβ-Sp8	3.50165	4.50229	2.25114	128.576
	278	Neu5Gcα2-3Galβ1-3(Fucα1-4)GlcNAcβ-Sp0	3.46018	5.4465	2.72325	157.405
	459	GalNAcα1-3(Fucα1-2)Galβ1-3GlcNAcβ1-2Manα1-6(GalNAcα1-3(Fucα1-2)Galβ1-3GlcNAcβ1-2Manα1-3)Manβ1-4GlcNAcβ1-4(Fucα1-6)GlcNAcβ-Sp22	3.43935	1.53022	0.76511	44.4915
	50	Manα1-3(Manα1-6)Manβ1-4GlcNAcβ1-4GlcNAcβ-Sp13	3.39233	3.52861	1.7643	104.017
	384	Fucα1-2Galβ1-3(Fucα1-4)GlcNAcβ1-3(Galβ1-4(Fucα1-3)GlcNAcβ1-6)Galβ1-4Glc-Sp21	3.39122	1.1998	0.599901	35.3796
	420	GlcNAcβ1-2Manα1-3(GlcNAcβ1-2(GlcNAcβ1-6)Manα1-6)Manβ1-4GlcNAcβ1-4GlcNAcβ-Sp19	3.36217	3.32923	1.66461	99.0201
	2	Glcα-Sp8	3.2936	2.51343	1.25672	76.3126
	290	Galβ1-4(Fucα1-3)GlcNAcβ1-3Galβ1-3(Fucα1-4)GlcNAcβ-Sp0	3.2652	5.10578	2.55289	156.37
	392	GalNAcα1-3(Fucα1-2)Galβ1-3GalNAcα1-3(Fucα1-2)Galβ1-4GlcNAcβ-Sp0	3.2289	4.91862	2.45931	152.331
	94	GalNAcβ1-3GalNAcα-Sp8	3.18558	5.63671	2.81836	176.945
	314	Manα1-2Manα1-2Manα1-3(Manα1-2Manα1-6(Manα1-2Manα1-3)Manα1-6)Manα-Sp9	3.1332	3.22554	1.61277	102.947
	351	Galβ1-4GlcNAcβ1-2Manα1-3(Galβ1-4GlcNAcβ1-2Manα1-6)Manβ1-4GlcNAcβ1-4(Fucα1-6)GlcNAcβ-Sp22	3.1252	6.57573	3.28786	210.41
	448	Galβ1-4GlcNAcβ1-6GalNAc-Sp14	3.11595	4.51542	2.25771	144.913
	374	Fucα1-2Galβ1-3(Fucα1-4)GlcNAcβ1-2Manα1-3(Fucα1-2Galβ1-3(Fucα1-4)GlcNAcβ1-2Manα1-6)Manβ1-4GlcNAcβ1-4GlcNAcβ-Sp19	3.08693	5.15475	2.57737	166.986
	462	Galα1-3(Fucα1-2)Galβ1-3GalNAcα-Sp8	3.07462	7.84486	3.92243	255.149
	355	KDNα2-3Galβ1-4(Fucα1-3)GlcNAc-Sp0	2.98218	2.88853	1.44426	96.8598
	465	Glcα1-4Glcα1-4Glcα1-4Glcβ-Sp10	2.80945	4.22874	2.11437	150.518
	182	GlcNAcβ1-3Galβ1-4Glcβ-Sp0	2.79885	5.95362	2.97681	212.717
	64	Fucα1-2Galβ1-3GalNAcβ1-4(Neu5Acα2-3)Galβ1-4Glcβ-Sp9	2.6449	2.42862	1.21431	91.8228
	361	Fucα1-2Galβ1-4(Fucα1-3)GlcNAcβ1-2Manα1-3(Fucα1-2Galβ1-4(Fucα1-3)GlcNAcβ1-2Manα1-6)Manβ1-4GlcNAcβ1-4GlcNAβ-Sp20	2.60915	2.10662	1.05331	80.7397
	140	Galβ1-3GalNAcβ-Sp8	2.53033	5.02807	2.51404	198.713
	435	Galβ1-4GlcNAcβ1-4(Galβ1-4GlcNAcβ1-2)Manα1-3(GlcNAcβ1-4)(Galβ1-4GlcNAcβ1-2Manα1-6)Manβ1-4GlcNAcβ1-4GlcNAc-Sp21	2.508	7.22983	3.61491	288.271
	407	GlcNAcβ1-6(GlcNAcβ1-3)GalNAcα-Sp14	2.50195	2.47502	1.23751	98.9235
	312	Manα1-6(Manα1-3)Manα1-6(Manα1-3)Manβ-Sp10	2.33778	4.30585	2.15292	184.186
	416	Galα1-3(Fucα1-2)Galβ1-4(Fucα1-3)GlcNAcβ1-3GalNAc-Sp14	2.24945	4.51947	2.25974	200.915
	145	Galβ1-3GlcNAcβ1-3Galβ1-4GlcNAcβ-Sp0	2.21285	5.58813	2.79406	252.531
	117	Galα1-3Galβ-Sp8	2.20365	6.58575	3.29287	298.856
	421	Fucα1-2Galβ1-3GlcNAcβ1-3GalNAc-Sp14	2.06608	4.78648	2.39324	231.67
	365	Neu5Acα2-6GlcNAcβ1-4GlcNAc-Sp21	2.0288	6.36748	3.18374	313.855
	356	KDNα2-6Galβ1-4GlcNAc-Sp0	1.9159	4.7501	2.37505	247.93
	102	Galα1-3(Fucα1-2)Galβ1-3GlcNAcβ-Sp8	1.91162	3.49142	1.74571	182.642
	79	Fucα1-3GlcNAcβ-Sp8	1.8801	4.5142	2.2571	240.104
	3	Manα-Sp8	1.84225	6.16667	3.08334	334.736
	11	Neu5Acβ-Sp8	1.7967	3.72684	1.86342	207.427
	325	Fucα1-3(Galβ1-4)GlcNAcβ1-2Manα1-3(Fucα1-3(Galβ1-4)GlcNAcβ1-2Manα1-6)Manβ1-4GlcNAcβ1-4GlcNAcβ-Sp20	1.6969	5.2711	2.63555	310.631
	187	GlcNAcβ1-4GlcNAcβ1-4GlcNAcβ1-4GlcNAcβ1-4GlcNAcβ-Sp8	1.61222	6.77959	3.38979	420.511
	69	Fucα1-2Galβ1-4(Fucα1-3)GlcNAcβ1-3Galβ1-4(Fucα1-3)GlcNAcβ-Sp0	1.50155	1.34951	0.674753	89.8741
	260	Fucα1-2Galβ1-4[6OSO3]Glc-Sp0	1.48172	4.62451	2.31226	312.103
	24	[3OSO3]Galβ1-4Glcβ-Sp8	1.46712	5.50846	2.75423	375.46
	445	Fucα1-2Galβ1-4GlcNAcβ1-2(Fucα1-2Galβ1-4GlcNAcβ1-4)Manα1-3(Fucα1-2Galβ1-4 GlcNAcβ1-2Manα1-6)Manβ1-4GlcNAcβ1-4GlcNAcβ-Sp12	1.44758	4.80205	2.40103	331.731
	202	GlcAβ1-6Galβ-Sp8	1.36413	2.33347	1.16673	171.06
	128	Galβ1-3(Fucα1-4)GlcNAcβ-Sp8	1.21765	2.34198	1.17099	192.336
	123	Galα1-6Glcβ-Sp8	1.07003	2.48484	1.24242	232.223
	121	Galα1-4Galβ1-4Glcβ-Sp0	0.7	2.74008	1.37004	391.44
	385	Galβ1-3GlcNAcβ1-3(Galβ1-3GlcNAcβ1-3Galβ1-4(Fucα1-3)GlcNAcβ1-6)Galβ1-4Glc-Sp21	0.5697	1.34633	0.673163	236.322
	328	Neu5Acα2-6Galβ1-4GlcNAcβ1-3Galβ1-3GlcNAcβ-Sp0	0.438975	2.91462	1.45731	663.96
	428	Fucα1-2Galβ1-3GlcNAcβ1-3(Galβ1-4GlcNAcβ1-6)Galβ1-4Glc-Sp21	0.360025	3.72383	1.86192	1034.33
	452	Galα1-3Fucα1-2Galβ1-4GlcNAcβ1-3(Galα1-3Fucα1-2Galβ1-4GlcNAcβ1-6)GalNAc-Sp14	0.351275	3.63968	1.81984	1036.13
	366	Neu5Acα2-6GlcNAcβ1-4GlcNAcβ1-4GlcNAc-Sp21	0.34735	3.71066	1.85533	1068.28
	201	GlcAβ1-3Galβ-Sp8	0.2507	3.34231	1.67115	1333.19
	272	Neu5Acα2-6Galβ-Sp8	-0.324925	7.48748	3.74374	-2304.37
	458	Neu5Acα2-6Galβ1-4GlcNAcβ1-6(Fucα1-2Galβ1-3GlcNAcβ1-3)Galβ-4Glc-Sp21	-0.449475	2.63035	1.31518	-585.206
	180	GlcNAcβ1-3Galβ1-4GlcNAcβ-Sp8	-1.67107	4.1239	2.06195	-246.781
	283	Neu5Gcα2-6GalNAcα-Sp0	-2.47455	5.12126	2.56063	-206.957
	307	GlcNAcβ1-3Man-Sp10	-3.51705	3.25669	1.62834	-92.5971

## Sheet: H5N2
	4	Avian Influenza A/chicken/Pennsylvania/13609/1993 Low pathogenic H5N2:Avian Influenza A/chicken/Pennsylvania/13609/1993 Low pathogenic H5N2
		SAMPLE View : Avian Influenza A/chicken/Pennsylvania/13609/1993 Low pathogenic H5N2_983
		Glycan Array:2198
		Mammalian Printed Array Ver 4.2
		2011-06-30
		Stephen Mark Tompkins
		* When the one with the highest signal intensity is 100%, those with the signal intensity of 10 to 100% is shown in yellow.
		** Among those showing a signal intensity of 10 to 100%, those who posses Neu5Acα2-3Galβ1-4GlcNAcβ1-, Neu5Acα2-3Galβ1-4[6OSO3]GlcNAcβ1-, Neu5Acα2-3Galβ1-4(Fucα1-3)GlcNAcβ1-, Neu5Acα2-3Galβ1-4(Fucα1-3)[6OSO3]GlcNAcβ1-, Neu5Acα2-3Galβ1-4GlcNAcβ1-3Galβ1-4GlcNAcβ1-3Galβ1-4GlcNAcβ1- are showin in red.
	Chart Number	PA/13609/1993 (1^5pFu/ml) Slide#: 13446 Cfg#:2198 03/11/2011 V4.2 Cy5 CMZ	AverageRFU	StDev	SEM	%CV
	248	Neu5Acα2-3Galβ1-4[6OSO3]GlcNAcβ-Sp8	1320.68	101.124	50.5622	7.657
	292	Neu5Acα2-3Galβ1-4GlcNAcβ1-3Galβ1-3GlcNAcβ-Sp0	612.743	713.972	356.986	116.521
	255	Neu5Acα2-3Galβ1-4GlcNAcβ1-3Galβ1-4GlcNAcβ1-3Galβ1-4GlcNAcβ-Sp0	583.634	66.0366	33.0183	11.3147
	234	Neu5Acα2-3GalNAcβ1-4GlcNAcβ-Sp0	496.026	136.958	68.4792	27.6111
	316	Neu5Acα2-6Galβ1-4GlcNAcβ1-2Manα1-3(Galβ1-4GlcNAcβ1-2Manα1-6)Manβ1-4GlcNAcβ1-4GlcNAcβ-Sp12	488.193	948.007	474.003	194.187
	244	Neu5Acα2-3Galβ1-3GlcNAcβ1-3Galβ1-4GlcNAcβ-Sp0	468.057	51.137	25.5685	10.9254
	231	Neu5Acα2-3(Neu5Acα2-3Galβ1-3GalNAcβ1-4)Galβ1-4Glcβ-Sp0	442.387	60.0387	30.0193	13.5715
	416	Galβ1-4(Fucα1-3)GlcNAcβ1-2Manα1-3(Galβ1-4(Fucα1-3)GlcNAcβ1-2Manα1-6)Manβ1-4GlcNAcβ1-4(Fucα1-6)GlcNAcβ-Sp22	432.397	729.755	364.877	168.769
	439	Neu5Acα2-3Galβ1-4GlcNAcβ1-3Galβ-Sp8	410.789	60.8872	30.4436	14.822
	257	Neu5Acα2-3Galβ1-4GlcNAcβ-Sp8	400.125	26.6572	13.3286	6.66222
	239	Neu5Acα2-3Galβ1-3[6OSO3]GalNAcα-Sp8	383.426	18.9446	9.47232	4.94089
	392	Galα1-3Galβ1-3(Fucα1-4)GlcNAcβ1-2Manα1-3(Galα1-3Galβ1-3(Fucα1-4)GlcNAcβ1-2Manα1-6)Manβ1-4GlcNAcβ1-4GlcNAc-Sp19	364.571	696.554	348.277	191.062
	322	Neu5Acα2-3Galβ1-4GlcNAcβ1-2Manα1-3(Neu5Acα2-3Galβ1-4GlcNAcβ1-2Manα1-6)Manβ1-4GlcNAcβ1-4GlcNAcβ-Sp12	345.888	176.258	88.1288	50.958
	464	Neu5Acα2-3Galβ1-4GlcNAcβ1-6(Neu5Acα2-3Galβ1-4GlcNAcβ1-3)GalNAcα-Sp14	296.889	100.822	50.411	33.9595
	240	Neu5Acα2-3Galβ1-3(Neu5Acα2-6)GalNAcα-Sp8	276.272	12.7128	6.3564	4.60155
	249	Neu5Acα2-3Galβ1-4(Fucα1-3)[6OSO3]GlcNAcβ-Sp8	274.349	20.6454	10.3227	7.52522
	486	Neu5Acα2-3Galβ1-3(Neu5Acα2-6)GlcNAcβ1-3(Fucα1-3(Galβ1-4)GlcNAcβ1-6)Galβ1-4Glc-Sp21	263.559	86.0951	43.0476	32.6664
	256	Neu5Acα2-3Galβ1-4GlcNAcβ-Sp0	259.748	79.8847	39.9424	30.7547
	238	Neu5Acα2-3Galβ1-3(Neu5Acα2-3Galβ1-4)GlcNAcβ-Sp8	247.735	12.1996	6.09978	4.92444
	132	Galβ1-3(Neu5Acα2-6)GalNAcα-Sp8	232.141	440.813	220.406	189.89
	291	Neu5Acα2-3Galβ1-3GlcNAcβ1-3Galβ1-3GlcNAcβ-Sp0	214.345	50.6736	25.3368	23.6412
	220	Neu5Acα2-3Galβ1-3GalNAcα-Sp8	200.906	123.878	61.9392	61.6599
	247	Neu5Acα2-3Galβ1-3GlcNAcβ-Sp8	199.833	97.9427	48.9714	49.0124
	253	Neu5Acα2-3Galβ1-4(Fucα1-3)GlcNAcβ1-3Galβ-Sp8	196.064	65.9832	32.9916	33.6539
	269	Neu5Acα2-6Galβ1-4Glcβ-Sp0	179.041	41.0575	20.5288	22.9319
	246	Neu5Acα2-3Galβ1-3GlcNAcβ-Sp0	177.734	87.0708	43.5354	48.9894
	476	Neu5Acα2-3Galβ1-4GlcNAcβ1-2Manα1-6(Neu5Acα2-3Galβ1-4GlcNAcβ1-2Manα1-3)Manβ1-4GlcNAcβ1-4(Fucα1-6)GlcNAcβ-6AA	175.514	47.1382	23.5691	26.8572
	314	Neu5Acα2-3Galβ1-3(Neu5Acα2-3Galβ1-4GlcNAcβ1-6)GalNAcα-Sp14	170.655	86.456	43.228	50.6612
	243	Neu5Acα2-3Galβ1-3GalNAcβ1-3Galα1-4Galβ1-4Glcβ-Sp0	165.703	62.3782	31.1891	37.6446
	260	Neu5Acα2-3Galβ1-4Glcβ-Sp0	138.045	53.9147	26.9574	39.056
	395	Neu5Acα2-3Galβ1-3GlcNAcβ1-3GalNAcα-Sp14	137.765	44.8352	22.4176	32.5447
	235	Neu5Acα2-3Galβ1-3[6OSO3]GlcNAc-Sp8	136.205	39.4114	19.7057	28.9354
	221	Neu5Acα2-3Galβ1-3GalNAcα-Sp14	132.417	72.124	36.062	54.4675
	414	Galα1-3(Fucα1-2)Galβ1-4(Fucα1-3)GlcNAcβ1-3GalNAc-Sp14	121.567	145.591	72.7957	119.763
	258	Neu5Acα2-3Galβ1-4GlcNAcβ1-3Galβ1-4GlcNAcβ-Sp0	118.826	29.0387	14.5194	24.438
	315	Neu5Acα2-3Galβ1-4GlcNAcβ1-2Manα1-3(Neu5Acα2-6Galβ1-4GlcNAcβ1-2Manα1-6)Manβ1-4GlcNAcβ1-4GlcNAcβ-Sp12	114.851	74.5364	37.2682	64.8986
	290	Galβ1-4GlcNAcβ1-3Galβ1-3GlcNAcβ-Sp0	113.932	222.881	111.441	195.627
	108	Galα1-3(Galα1-4)Galβ1-4GlcNAcβ-Sp8	105.197	168.567	84.2834	160.239
	373	Neu5Acα2-3Galβ1-4GlcNAcβ1-3GalNAc-Sp14	104.817	31.1365	15.5683	29.7057
	467	Neu5Acα2-3Galβ1-3GlcNAcβ1-6(Neu5Acα2-3Galβ1-4GlcNAcβ1-2)Manα1-6(Neu5Acα2-3Galβ1-3GlcNAcβ1-2Manα1-3)Manβ1-4GlcNAcβ1-4GlcNAcβ-Sp19	101.36	21.6622	10.8311	21.3716
	484	Neu5Acα2-3Galβ1-3GlcNAcβ1-6GalNAcα-Sp14	100.786	41.9673	20.9837	41.6398
	242	Neu5Acα2-3Galβ-Sp8	95.2303	74.3128	37.1564	78.0349
	236	Neu5Acα2-3Galβ1-3(Fucα1-4)GlcNAcβ-Sp8	90.7675	22.3621	11.181	24.6366
	252	Neu5Acα2-3Galβ1-4(Fucα1-3)GlcNAcβ-Sp8	85.4663	13.3184	6.65919	15.5832
	241	Neu5Acα2-3Galβ1-3(Neu5Acα2-6)GalNAcα-Sp14	82.1159	14.2912	7.14562	17.4037
	285	Galβ1-3(Neu5Acα2-3Galβ1-4GlcNAcβ1-6)GalNAcα-Sp14	62.9727	6.50482	3.25241	10.3296
	472	Neu5Acα2-3Galβ1-4GlcNAcβ1-6GalNAcα-Sp14	62.5422	58.4022	29.2011	93.3805
	251	Neu5Acα2-3Galβ1-4(Fucα1-3)GlcNAcβ-Sp0	53.8376	30.8184	15.4092	57.2433
	323	Neu5Acα2-6Galβ1-4GlcNAcβ1-2Manα1-3(Neu5Acα2-3Galβ1-4GlcNAcβ1-2Manα1-6)Manβ1-4GlcNAcβ1-4GlcNAcβ-Sp12	53.5562	7.03807	3.51903	13.1415
	59	Fucα1-2Galβ1-3(Fucα1-4)GlcNAcβ-Sp8	52.0895	33.3103	16.6551	63.9482
	261	Neu5Acα2-3Galβ1-4Glcβ-Sp8	46.0565	25.0737	12.5369	54.4412
	34	[3OSO3]Galβ1-4[6OSO3]GlcNAcβ-Sp8	36.0503	52.2268	26.1134	144.872
	250	Neu5Acα2-3Galβ1-4(Fucα1-3)GlcNAcβ1-3Galβ1-4(Fucα1-3)GlcNAcβ1-3Galβ1-4(Fucα1-3)GlcNAcβ-Sp0	34.2255	8.00623	4.00311	23.3926
	348	Galβ1-4GlcNAcβ1-2Manα1-3(Manα1-6)Manβ1-4GlcNAcβ1-4GlcNAcβ-Sp12	32.4533	19.2684	9.63422	59.3728
	254	Neu5Acα2-3Galβ1-4(Fucα1-3)GlcNAcβ1-3Galβ1-4GlcNAcβ-Sp8	29.8241	6.5489	3.27445	21.9584
	339	GlcNAcα1-4Galβ1-4GlcNAcβ1-3Galβ1-4(Fucα1-3)GlcNAcβ1-3Galβ1-4(Fucα1-3)GlcNAcβ-Sp0	29.0013	10.0906	5.04532	34.7938
	364	Neu5Acα2-6GlcNAcβ1-4GlcNAcβ1-4GlcNAc-Sp21	27.697	8.46559	4.23279	30.5651
	415	GalNAcα1-3(Fucα1-2)Galβ1-4(Fucα1-3)GlcNAcβ1-3GalNAc-Sp14	27.5288	6.73381	3.36691	24.4609
	479	Neu5Acα2-3Galβ1-3GlcNAcβ1-2Manα1-6(GlcNAcβ1-4)(Neu5Acα2-3Galβ1-3GlcNAcβ1-2Manα1-3)Manβ1-4GlcNAcβ1-4GlcNAc-Sp21	26.5806	31.0223	15.5111	116.71
	30	[3OSO3]Galβ1-3GlcNAcβ-Sp8	24.7867	31.9872	15.9936	129.05
	409	Neu5Acα2-3Galβ1-3GalNAcβ1-4(Neu5Acα2-8Neu5Acα2-3)Galβ1-4Glcβ-Sp0	24.3684	14.4589	7.22947	59.3347
	45	Neu5Acα2-3[6OSO3]Galβ1-4GlcNAcβ-Sp8	22.9487	9.7618	4.8809	42.5375
	103	Galα1-3(Fucα1-2)Galβ1-4(Fucα1-3)GlcNAcβ-Sp8	22.7082	9.55946	4.77973	42.097
	465	Fucα1-2Galβ1-4(Fucα1-3)GlcNAcβ1-2Manα1-6(Fucα1-2Galβ1-4(Fucα1-3)GlcNAcβ1-2Manα1-3)Manβ1-4GlcNAcβ1-4(Fucα1-6)GlcNAcβ-6AA	22.1205	7.53791	3.76895	34.0765
	503	Galβ1-3[6OSO3]GlcNAcβ-Sp8	22.0172	3.67833	1.83917	16.7066
	344	Neu5Acα2-6Galβ1-4GlcNAcβ1-2Manα1-6Manβ1-4GlcNAcβ1-4GlcNAc-Sp12	21.6466	17.0302	8.51512	78.6739
	444	Fucα1-2Galβ1-4(Fucα1-3)GlcNAcβ1-2(Fucα1-2Galβ1-4(Fucα1-3)GlcNAcβ1-4)Manα1-3(Fucα1-2Galβ1-4(Fucα1-3)GlcNAcβ1-2Manα1-6)Manβ1-4GlcNAcβ1-4GlcNAcβ-Sp12	21.4726	22.1049	11.0525	102.945
	296	Galβ1-3(Neu5Acα2-3Galβ1-4(Fucα1-3)GlcNAcβ1-6)GalNAcα-Sp14	21.4355	6.84089	3.42045	31.9139
	458	Galβ1-4GlcNAcβ1-6(Galβ1-4GlcNAcβ1-2)Manα1-6(Galβ1-4GlcNAcβ1-2Manα1-3)Manβ1-4GlcNAcβ1-4GlcNAcβ-Sp19	21.3976	7.0017	3.50085	32.7219
	413	Fucα1-2Galβ1-4(Fucα1-3)GlcNAcβ1-3GalNAcα-Sp14	21.3396	10.5801	5.29005	49.5796
	390	GalNAcα1-3(Fucα1-2)Galβ1-3GalNAcα1-3(Fucα1-2)Galβ1-4GlcNAcβ-Sp0	21.251	28.2192	14.1096	132.79
	372	Fucα1-2Galβ1-3(Fucα1-4)GlcNAcβ1-2Manα1-3(Fucα1-2Galβ1-3(Fucα1-4)GlcNAcβ1-2Manα1-6)Manβ1-4GlcNAcβ1-4GlcNAcβ-Sp19	20.5866	7.50314	3.75157	36.4466
	237	Neu5Acα2-3Galβ1-3(Fucα1-4)GlcNAcβ1-3Galβ1-4(Fucα1-3)GlcNAcβ-Sp0	19.7064	8.63496	4.31748	43.8181
	466	Fucα1-2Galβ1-3(Fucα1-4)GlcNAcβ1-2Manα1-6(Fucα1-2Galβ1-3(Fucα1-4)GlcNAcβ1-2Manα1-3)Manβ1-4GlcNAcβ1-4(Fucα1-6)GlcNAcβ-Sp19	19.3431	12.6752	6.33762	65.5286
	23	[3OSO3]Galβ1-4(Fucα1-3)[6OSO3]Glc-Sp0	18.085	7.09608	3.54804	39.2375
	450	Galα1-3Fucα1-2Galβ1-4GlcNAcβ1-3(Galα1-3Fucα1-2Galβ1-4GlcNAcβ1-6)GalNAc-Sp14	17.6678	12.3701	6.18506	70.0152
	216	[3OSO3]Galβ1-4(Fucα1-3)[6OSO3]GlcNAc-Sp8	17.3513	6.78563	3.39281	39.1073
	501	Galβ1-4GlcNAcβ1-2(Gal β1-4GlcNAcβ1-4)Manα1-3(GlcNAcβ1-4)[Galβ1-4GlcNAcβ1-2(Galβ1-4GlcNAcβ1-6)Manα1-6]Manβ1-4GlcNAcβ1-4(Fucα1-6)GlcNAc-Sp21	17.0687	27.5927	13.7963	161.657
	193	Glcα1-4Glcα-Sp8	17.0429	9.25385	4.62693	54.2973
	393	Galβ1-4GlcNAcβ1-2Manα1-3(GlcNAcβ1-2Manα1-6)Manβ1-4GlcNAcβ1-4GlcNAc-Sp12	16.7201	2.98575	1.49287	17.8572
	77	Fucα1-2Galβ-Sp8	16.2476	11.6371	5.81856	71.6239
	331	GalNAcβ1-3Galα1-4Galβ1-4GlcNAcβ1-3Galβ1-4Glcβ-Sp0	16.2438	3.03554	1.51777	18.6873
	508	[3OSO3]GalNAcβ1-4GlcNAc-Sp8	16.0685	15.9958	7.99791	99.548
	342	Manα1-3(Neu5Acα2-6Galβ1-4GlcNAcβ1-2Manα1-6)Manβ1-4GlcNAcβ1-4GlcNAc-Sp12	15.6303	9.97155	4.98578	63.7965
	79	Fucα1-4GlcNAcβ-Sp8	15.5921	3.38966	1.69483	21.7396
	374	Neu5Acα2-6Galβ1-4GlcNAcβ1-3GalNAc-Sp14	15.4551	10.7129	5.35644	69.3162
	449	Fucα1-2Galβ1-4GlcNAcβ1-3(Fucα1-2Galβ1-4GlcNAcβ1-6)GalNAc-Sp14	15.4359	7.07941	3.5397	45.8632
	494	[6OSO3](Fucα1-2)Galβ1-3[6OSO3]GlcNAcβ-Sp0	15.4048	5.20054	2.60027	33.7591
	369	Galα1-3Galβ1-4(Fucα1-3)GlcNAcβ1-2Manα1-3(Galα1-3Galβ1-4(Fucα1-3)GlcNAcβ1-2Manα1-6)Manβ1-4GlcNAcβ1-4GlcNAcβ-Sp20	15.2623	6.973	3.4865	45.6877
	381	Fucα1-2Galβ1-3(Fucα1-4)GlcNAcβ1-3(Galβ1-4GlcNAcβ1-6)Galβ1-4Glc-Sp21	14.9323	9.61979	4.8099	64.4225
	32	[3OSO3]Galβ1-4(Fucα1-3)GlcNAcβ-Sp8	14.8967	8.97	4.485	60.2146
	478	Galβ1-4GlcNAcβ1-6(Galβ1-4GlcNAcβ1-2)Manα1-6(Galβ1-4GlcNAcβ1-2Manα1-3)Manβ1-4GlcNAcβ1-4(Fucα1-6)GlcNAcβ-6AA	14.5645	4.1853	2.09265	28.7363
	283	Neu5Gcα2-6Galβ1-4GlcNAcβ-Sp0	14.5513	2.58949	1.29475	17.7955
	340	GlcNAcα1-4Galβ1-4GlcNAcβ1-3Galβ1-4GlcNAcβ-Sp0	14.4772	6.6053	3.30265	45.6256
	391	Galα1-3Galβ1-3GlcNAcβ1-2Manα1-3(Galα1-3Galβ1-3GlcNAcβ1-2Manα1-6)Manβ1-4GlcNAcβ1-4GlcNAc-Sp19	14.2203	18.8784	9.43922	132.757
	279	Neu5Gcα2-3Galβ1-4(Fucα1-3)GlcNAcβ-Sp0	14.1356	7.67415	3.83707	54.2895
	379	Galβ1-3GlcNΑcβ1-3(Galβ1-3GlcNΑcβ1-3Galβ1-4GlcNΑcβ1-6)Galβ1-4Glcβ-Sp0	14.0876	7.36874	3.68437	52.3065
	266	Neu5Acα2-6Galβ1-4GlcNAcβ-Sp8	13.999	15.9398	7.9699	113.864
	27	[3OSO3]Galβ1-3(Fucα1-4)GlcNAcβ-Sp8	13.9685	8.71593	4.35797	62.397
	211	Manα1-3(Manα1-2Manα1-2Manα1-6)Manα-Sp9	13.5785	6.1128	3.0564	45.0181
	301	Galβ1-4GlcNAcα1-6Galβ1-4GlcNAcβ-Sp0	13.525	7.41999	3.70999	54.8614
	219	Fucα1-2[6OSO3]Galβ1-4[6OSO3]Glc-Sp0	13.4246	14.1517	7.07584	105.416
	146	Galβ1-3GlcNAcβ-Sp0	13.366	6.79998	3.39999	50.8753
	447	Galβ1-4(Fucα1-3)GlcNAcβ1-6GalNAc-Sp14	13.3377	8.17009	4.08504	61.2554
	214	Manβ1-4GlcNAcβ-Sp0	13.3122	8.67225	4.33612	65.1453
	360	Galα1-3Galβ1-4GlcNAcβ1-2Manα1-3(Galα1-3Galβ1-4GlcNAcβ1-2Manα1-6)Manβ1-4GlcNAcβ1-4GlcNAcβ-Sp20	13.1639	6.75379	3.37689	51.3054
	177	GlcNAcβ1-3Galβ-Sp8	13.1349	10.6031	5.30154	80.7247
	394	GlcNAcβ1-2Manα1-3(Galβ1-4GlcNAcβ1-2Manα1-6)Manβ1-4GlcNAcβ1-4GlcNAc-Sp12	13.1021	18.8546	9.42732	143.906
	421	GalNAcα1-3(Fucα1-2)Galβ1-3GlcNAcβ1-3GalNAc-Sp14	13.0611	5.8581	2.92905	44.8514
	233	Neu5Acα2-3GalNAcα-Sp8	12.8619	8.34557	4.17279	64.8863
	51	GlcNAcβ1-2Manα1-3(GlcNAcβ1-2Manα1-6)Manβ1-4GlcNAcβ1-4GlcNAcβ-Sp12	12.7863	12.5741	6.28704	98.34
	325	Neu5Ac(9Ac)a2-3Galβ1-4GlcNAcβ-Sp0	12.5962	8.39389	4.19695	66.638
	275	Neu5Acβ2-6GalNAcα-Sp8	12.5162	4.99864	2.49932	39.9372
	328	Neu5Acα2-3Galβ1-3(Fucα1-4)GlcNAcβ1-3Galβ1-3(Fucα1-4)GlcNAcβ-Sp0	12.5149	1.64453	0.822267	13.1406
	288	Galβ1-4(Fucα1-3)[6OSO3]Glc-Sp0	12.4919	9.43564	4.71782	75.5344
	93	GalNAcβ1-3GalNAcα-Sp8	12.4758	7.90863	3.95431	63.3919
	350	Galβ1-4GlcNAcβ1-2Manα1-3(Galβ1-4GlcNAcβ1-2Manα1-6)Manβ1-4GlcNAcβ1-4(Fucα1-6)GlcNAcβ-Sp22	12.4065	4.33821	2.16911	34.9672
	96	GalNAcβ1-4(Fucα1-3)GlcNAcβ-Sp0	12.4003	4.7594	2.3797	38.3813
	102	Galα1-3(Fucα1-2)Galβ1-4(Fucα1-3)GlcNAcβ-Sp0	12.3527	7.95644	3.97822	64.4106
	341	GlcNAcα1-4Galβ1-3GalNAc-Sp14	12.3438	6.78159	3.3908	54.9393
	477	Manα1-6(Manα1-3)Manβ1-4GlcNAcβ1-4(Fucα1-6)GlcNAcβ-Sp19	12.3139	10.588	5.29402	85.9847
	19	Galβ1-4GlcNAcβ1-3(Galβ1-4GlcNAcβ1-6)GalNAcα-Sp8	12.3053	13.9025	6.95127	112.98
	147	Galβ1-3GlcNAcβ-Sp8	12.281	4.68069	2.34035	38.1133
	10	Neu5Acα-Sp11	12.2468	11.8602	5.93008	96.8429
	358	Fucα1-2Galβ1-4GlcNAcβ1-2Manα1-3(Fucα1-2Galβ1-4GlcNAcβ1-2Manα1-6)Manβ1-4GlcNAcβ1-4GlcNAcβ-Sp20	12.2464	2.64624	1.32312	21.6084
	492	Fucα1-2Galβ1-4GlcNAcβ1-2Manα-Sp0	12.1989	9.96911	4.98456	81.7216
	440	GalNAcβ1-6GalNAcβ-Sp8	12.1343	11.5296	5.76478	95.0159
	434	Galβ1-4GlcNAcβ1-2Manα1-3(GlcNAcβ1-4)(Galβ1-4GlcNAcβ1-6(Galβ1-4GlcNAcβ1-2)Manα1-6)Manβ1-4GlcNAcβ1-4GlcNAc-Sp21	12.105	6.22929	3.11465	51.4606
	457	GalNAcα1-3(Fucα1-2)Galβ1-3GlcNAcβ1-2Manα1-6(GalNAcα1-3(Fucα1-2)Galβ1-3GlcNAcβ1-2Manα1-3)Manβ1-4GlcNAcβ1-4(Fucα1-6)GlcNAcβ-Sp22	12.0995	11.2122	5.60608	92.6663
	131	Galβ1-3(GlcNAcβ1-6)GalNAc-Sp14	12.0959	4.7255	2.36275	39.0669
	321	Galβ1-3GlcNAcβ1-2Manα1-3(Galβ1-3GlcNAcβ1-2Manα1-6)Manβ1-4GlcNAcβ1-4GlcNAcβ-Sp19	12.0503	9.39434	4.69717	77.9594
	375	Neu5Acα2-3Galβ1-4(Fucα1-3)GlcNAcβ1-3GalNAcα-Sp14	12.0222	7.56172	3.78086	62.898
	117	Galα1-4(Fucα1-2)Galβ1-4GlcNAcβ-Sp8	11.9871	7.21144	3.60572	60.1599
	109	Galα1-3GalNAcα-Sp8	11.9707	8.44062	4.22031	70.5108
	54	Neu5Acα2-6Galβ1-4GlcNAcβ1-2Manα1-3(Neu5Acα2-6Galβ1-4GlcNAcβ1-2Manα1-6)Manβ1-4GlcNAcβ1-4GlcNAcβ-N(LT)AVL	11.8993	4.02277	2.01138	33.8068
	68	Fucα1-2Galβ1-4(Fucα1-3)GlcNAcβ1-3Galβ1-4(Fucα1-3)GlcNAcβ-Sp0	11.8108	6.4498	3.2249	54.6092
	309	HOOC(CH3)CH-3-O-GlcNAcβ1-4GlcNAcβ-Sp10	11.8097	0.78892	0.39446	6.68027
	502	Galβ1-3GlcNAcα1-3Galβ1-4GlcNAcβ-Sp8	11.7776	4.74215	2.37107	40.2642
	483	Galβ1-3(Fucα1-4)GlcNAcβ1-6GalNacα-Sp14	11.603	6.01229	3.00615	51.8167
	268	Neu5Acα2-6Galβ1-4GlcNAcβ1-3Galβ1-4GlcNAcβ-Sp0	11.4284	2.24787	1.12394	19.6692
	499	GalNAcα1-3(Fucα1-2)Galβ1-3GlcNAcβ1-6GalNAcα-Sp14	11.3671	3.70645	1.85322	32.6069
	267	Neu5Acα2-6Galβ1-4GlcNAcβ1-3Galβ1-4(Fucα1-3)GlcNAcβ1-3Galβ1-4(Fucα1-3)GlcNAcβ-Sp0	11.3448	7.8412	3.9206	69.1173
	418	GlcNAcβ1-2Manα1-3(GlcNAcβ1-2(GlcNAcβ1-6)Manα1-6)Manβ1-4GlcNAcβ1-4GlcNAcβ-Sp19	11.315	7.95902	3.97951	70.3406
	55	Neu5Acα2-6Galβ1-4GlcNAcβ1-2Manα1-3(Neu5Acα2-6Galβ1-4GlcNAcβ1-2Manα1-6)Manβ1-4GlcNAcβ1-4GlcNAcβ-Sp12	11.2372	6.31822	3.15911	56.2261
	510	Galβ1-4[6PO3]GlcNAcβ-Sp0	11.2262	7.10051	3.55026	63.2498
	265	Neu5Acα2-6Galβ1-4GlcNAcβ-Sp0	11.1379	2.22519	1.1126	19.9785
	460	Galα1-3(Fucα1-2)Galβ1-3GalNAcα-Sp8	11.0636	5.442	2.721	49.1884
	400	Galα1-4Galβ1-4GlcNΑcβ1-2Manα1-3(Galα1-4Galβ1-4GlcNΑcβ1-2Manα1-6)Manβ1-4GlcNΑcβ1-4GlcNΑcβ-LVΑNKT	10.9862	5.90611	2.95305	53.7595
	425	Galβ1-3GlcNAcβ1-2Manα1-3(Galβ1-3GlcNAcβ1-2(Galβ1-3GlcNAcβ1-6)Manα1-6)Manβ1-4GlcNAcβ1-4GlcNAcβ-Sp19	10.9313	10.3468	5.1734	94.6526
	293	[3OSO3][4OSO3]Galβ1-4GlcNAcβ-Sp0	10.8504	10.3748	5.18739	95.6164
	160	Galβ1-4GlcNAcβ1-3Galβ1-4GlcNAcβ-Sp0	10.8408	3.48266	1.74133	32.1255
	72	Fucα1-2Galβ1-4GlcNAcβ1-3Galβ1-4GlcNAcβ-Sp0	10.8359	5.4985	2.74925	50.7434
	270	Neu5Acα2-6Galβ1-4Glcβ-Sp8	10.7686	7.31804	3.65902	67.9572
	149	Galβ1-4(Fucα1-3)GlcNAcβ-Sp8	10.7509	6.97954	3.48977	64.9204
	480	Neu5Acα2-6Galβ1-4GlcNAcβ1-6(Fucα1-2Galβ1-4(Fucα1-3)GlcNAcβ1-3)Galβ1-4Glc-Sp21	10.7148	2.4396	1.2198	22.7686
	156	Galβ1-4GlcNAcβ1-3GalNAcα-Sp8	10.6521	12.1387	6.06936	113.956
	387	Fucα1-2Galβ1-3GalNAcα1-3(Fucα1-2)Galβ1-4GlcNAcβ-Sp0	10.605	5.59427	2.79713	52.7512
	217	Fucα1-2[6OSO3]Galβ1-4GlcNAc-Sp0	10.4939	3.71411	1.85706	35.3932
	188	GlcNAcβ1-6(Galβ1-3)GalNAcα-Sp8	10.4571	5.3248	2.6624	50.9205
	471	Neu5Acα2-3Galβ1-4GlcNAcβ1-2Manα-Sp0	10.4561	10.6161	5.30806	101.531
	371	Galα1-3(Fucα1-2)Galβ1-3GlcNAcβ1-2Manα1-3(Galα1-3(Fucα1-2)Galβ1-3GlcNAcβ1-2Manα1-6)Manβ1-4GlcNAcβ1-4GlcNAcβ-Sp20	10.4433	5.68572	2.84286	54.4438
	88	GalNAcα1-3(Fucα1-2)Galβ-Sp8	10.3934	5.60181	2.8009	53.8977
	411	GalNAcα1-3(Fucα1-2)Galβ1-4GlcNAcβ1-3GalNAcα-Sp14	10.3882	7.15623	3.57811	68.8882
	155	Galβ1-4GalNAcβ1-3(Fucα1-2)Galβ1-4GlcNAcβ-Sp8	10.3785	2.65063	1.32532	25.5396
	443	Fucα1-2Galβ1-4GlcNAcβ1-2(Fucα1-2Galβ1-4GlcNAcβ1-4)Manα1-3(Fucα1-2Galβ1-4 GlcNAcβ1-2Manα1-6)Manβ1-4GlcNAcβ1-4GlcNAcβ-Sp12	10.3749	7.16909	3.58455	69.1004
	138	Galβ1-3GalNAcα-Sp16	10.2767	6.60694	3.30347	64.2903
	469	Galβ1-3GlcNAcβ1-2Manα1-6(GlcNAcβ1-4)(Galβ1-3GlcNAcβ1-2Manα1-3)Manβ1-4GlcNAcβ1-4GlcNAcβ-Sp21	10.2719	5.15949	2.57974	50.2292
	11	Neu5Acβ-Sp8	10.2208	7.64919	3.8246	74.8393
	351	Galβ1-3GlcNAcβ1-2Manα1-3(Galβ1-3GlcNAcβ1-2Manα1-6)Manβ1-4GlcNAcβ1-4(Fucα1-6)GlcNAcβ-Sp22	10.2116	5.00418	2.50209	49.0047
	202	KDNα2-3Galβ1-3GlcNAcβ-Sp0	10.13	6.16529	3.08265	60.8619
	362	Galβ1-3(Fucα1-4)GlcNAcβ1-2Manα1-3(Galβ1-3(Fucα1-4)GlcNAcβ1-2Manα1-6)Manβ1-4GlcNAcβ1-4(Fucα1-6)GlcNAcβ-Sp22	10.0665	7.13116	3.56558	70.8407
	363	Neu5Acα2-6GlcNAcβ1-4GlcNAc-Sp21	10.0545	6.00668	3.00334	59.7416
	359	Fucα1-2Galβ1-4(Fucα1-3)GlcNAcβ1-2Manα1-3(Fucα1-2Galβ1-4(Fucα1-3)GlcNAcβ1-2Manα1-6)Manβ1-4GlcNAcβ1-4GlcNAβ-Sp20	9.98477	3.3416	1.6708	33.467
	151	Galβ1-4(Fucα1-3)GlcNAcβ1-4Galβ1-4(Fucα1-3)GlcNAcβ1-4Galβ1-4(Fucα1-3)GlcNAcβ-Sp0	9.9775	3.92044	1.96022	39.2928
	402	Galβ1-3GlcNAcβ1-6Galβ1-4GlcNAcβ-Sp0	9.9752	3.8442	1.9221	38.5376
	8	Rhaα-Sp8	9.94587	5.55874	2.77937	55.8899
	136	Galβ1-3GalNAcα-Sp8	9.93053	5.67749	2.83874	57.1721
	95	GalNAcβ1-3Galα1-4Galβ1-4GlcNAcβ-Sp0	9.92907	6.51727	3.25864	65.6382
	271	Neu5Acα2-6Galβ-Sp8	9.84793	5.44464	2.72232	55.2872
	368	Galα1-3(Fucα1-2)Galβ1-4GlcNAcβ1-2Manα1-3(Galα1-3(Fucα1-2)Galβ1-4GlcNAcβ1-2Manα1-6)Manβ1-4GlcNAcβ1-4GlcNAcβ-Sp20	9.84317	7.10374	3.55187	72.1692
	507	GalNAcβ1-4[6OSO3]GlcNAc-Sp8	9.51338	9.16819	4.5841	96.3716
	326	Neu5Ac(9Ac)a2-3Galβ1-3GlcNAcβ-Sp0	9.4951	5.60158	2.80079	58.9945
	196	Glcβ1-6Glcβ-Sp8	9.46518	8.12766	4.06383	85.8691
	53	Galβ1-4GlcNAcβ1-2Manα1-3(Galβ1-4GlcNAcβ1-2Manα1-6)Manβ1-4GlcNAcβ1-4GlcNAcβ-Sp12	9.45065	4.4055	2.20275	46.6159
	126	Galβ1-3(Fucα1-4)GlcNAcβ-Sp0	9.4365	2.58121	1.29061	27.3535
	215	Neu5Acα2-3Galβ1-4GlcNAcβ1-3Galβ1-4(Fucα1-3)GlcNAc-Sp0	9.27607	6.57945	3.28973	70.9293
	245	Fucα1-2[6OSO3]Galβ1-4Glc-Sp0	9.26943	2.58192	1.29096	27.8541
	429	GlcNAcβ1-4(GlcNAcβ1-2)Manα1-3(GlcNAcβ1-4)(GlcNAcβ1-2Manα1-6)Manβ1-4GlcNAcβ1-4GlcNAc-Sp21	9.26803	7.44905	3.72452	80.3736
	111	Galα1-3GalNAcβ-Sp8	9.2494	5.60727	2.80364	60.6231
	82	GalNAcα1-3(Fucα1-2)Galβ1-4(Fucα1-3)GlcNAcβ-Sp0	9.1787	6.35292	3.17646	69.2137
	286	Galβ1-3GlcNAcβ1-3Galβ1-3GlcNAcβ-Sp0	9.17233	3.03169	1.51584	33.0526
	488	Galα1-3Galβ1-4GlcNAcβ1-6GalNAcα-Sp14	9.15305	2.89904	1.44952	31.6729
	158	Galβ1-4GlcNAcβ1-3Galβ1-4(Fucα1-3)GlcNAcβ1-3Galβ1-4(Fucα1-3)GlcNAcβ-Sp0	9.0892	4.35586	2.17793	47.9235
	376	(GalNAcβ1-4GlcNAcβ1-2Manα1-6)GalNAcβ1-4GlcNAcβ1-2Manα1-3Manβ1-4GlcNAcβ1-4GlcNAc-Sp12	9.0509	7.32152	3.66076	80.8927
	318	Neu5Acα2-8Neu5Acβ-Sp17	9.04965	8.94462	4.47231	98.8394
	99	Galα1-2Galβ-Sp8	9.03175	6.19322	3.09661	68.5716
	66	Fucα1-2Galβ1-3GlcNAcβ-Sp0	9.01943	3.65937	1.82968	40.5721
	199	GlcAβ-Sp8	8.9953	9.45436	4.72718	105.103
	423	Fucα1-2Galβ1-3GlcNAcβ1-2Manα1-3(Fucα1-2Galβ1-3GlcNAcβ1-2Manα1-6)Manβ1-4GlcNAcβ1-4(Fucα1-6)GlcNAcβ-Sp22	8.87652	3.55031	1.77516	39.9967
	192	Glcα1-4Glcβ-Sp8	8.876	2.85077	1.42538	32.1177
	84	GalNAcα1-3(Fucα1-2)Galβ1-4GlcNAcβ-Sp0	8.799	3.88661	1.9433	44.171
	15	GalNAcβ-Sp8	8.795	4.16771	2.08386	47.3873
	302	Galβ1-4GlcNAcβ1-6Galβ1-4GlcNAcβ-Sp0	8.7931	9.19871	4.59936	104.613
	497	[3OSO3]GalNAcβ1-4(Fucα1-3)GlcNAcβ-Sp8	8.78875	4.07191	2.03596	46.331
	417	Fucα1-2Galβ1-4GlcNAcβ1-2Manα1-3(Fucα1-2Galβ1-4GlcNAcβ1-2Manα1-6)Manβ1-4GlcNAcβ1-4(Fucα1-6)GlcNAcβ-Sp22	8.77425	9.83017	4.91509	112.034
	213	Manα1-6(Manα1-3)Manα1-6(Manα1-3)Manβ1-4GlcNAcβ1-4GlcNAcβ-Sp12	8.72897	6.25912	3.12956	71.7051
	69	Fucα1-2Galβ1-4(Fucα1-3)GlcNAcβ1-3Galβ1-4(Fucα1-3)GlcNAcβ1-3Galβ1-4(Fucα1-3)GlcNAcβ-Sp0	8.49625	8.0888	4.0444	95.2043
	493	(Fucα1-2)Galβ1-3[6OSO3]GlcNAcβ-Sp0	8.48787	3.2063	1.60315	37.7751
	184	GlcNAcβ1-4Galβ1-4GlcNAcβ-Sp8	8.46218	11.7926	5.89629	139.356
	334	Neu5Acα2-3-Galβ1-3(Galβ1-4(Fucα1-3)GlcNAcβ1-6)GalNAc-Sp14	8.44047	5.62399	2.812	66.6313
	148	Galβ1-4(Fucα1-3)GlcNAcβ-Sp0	8.34835	7.19149	3.59574	86.1426
	378	Galβ1-3GalNAcα1-3(Fucα1-2)Galβ1-4GlcNAc-Sp0	8.24478	5.28162	2.64081	64.0602
	80	Fucβ1-3GlcNAcβ-Sp8	8.1523	9.34772	4.67386	114.664
	289	Galβ1-4(Fucα1-3)GlcNAcβ1-3Galβ1-3(Fucα1-4)GlcNAcβ-Sp0	8.13053	3.64401	1.822	44.8188
	299	Galβ1-4GlcNAcβ1-3(Galβ1-4GlcNAcβ1-6)Galβ1-4GlcNAc-Sp0	8.12973	4.62297	2.31149	56.8651
	470	Neu5Acα2-6Galβ1-4GlcNAcβ1-6(Galβ1-3GlcNAcβ1-3)Galβ1-4Glcβ-Sp21	8.12452	6.43496	3.21748	79.2042
	218	Fucα1-2Galβ1-4[6OSO3]GlcNAc-Sp8	8.08652	9.58285	4.79142	118.504
	452	Neu5Acα2-8Neu5Acα2-3Galβ1-3GalNAcβ1-4(Neu5Acα2-8Neu5Acα2-3)Galβ1-4Glcβ-Sp0	8.03332	5.23035	2.61517	65.1081
	482	Galα1-3Galβ1-3GlcNAcβ1-6GalNAcα-Sp14	8.0126	5.2843	2.64215	65.9499
	307	GlcNAcβ1-4GlcNAcβ-Sp10	8.006	5.25366	2.62683	65.6215
	463	Glcα1-4Glcα1-4Glcα1-4Glcβ-Sp10	7.94755	3.33169	1.66585	41.921
	100	Galα1-3(Fucα1-2)Galβ1-3GlcNAcβ-Sp0	7.9395	8.00985	4.00492	100.886
	433	Galβ1-4GlcNAcβ1-4(Galβ1-4GlcNAcβ1-2)Manα1-3(GlcNAcβ1-4)(Galβ1-4GlcNAcβ1-2Manα1-6)Manβ1-4GlcNAcβ1-4GlcNAc-Sp21	7.84615	7.33324	3.66662	93.4629
	274	Galβ1-3(Fucα1-4)GlcNAcβ1-3Galβ1-3(Fucα1-4)GlcNAcβ-Sp0	7.80547	3.18618	1.59309	40.8198
	399	Galα1-4Galβ1-3GlcNΑcβ1-2Manα1-3(Galα1-4Galβ1-3GlcNΑcβ1-2Manα1-6)Manβ1-4GlcNΑcβ1-4GlcNΑcβ-Sp19	7.75085	5.39872	2.69936	69.6533
	135	Galβ1-3(Neu5Acα2-6)GlcNAcβ1-4Galβ1-4Glcβ-Sp10	7.71615	2.75517	1.37758	35.7065
	175	GlcNAcβ1-3GalNAcα-Sp8	7.6905	1.60731	0.803654	20.8999
	453	GalNAcβ1-4Galβ1-4Glcβ-Sp0	7.63797	4.14342	2.07171	54.2476
	420	Galα1-3(Fucα1-2)Galβ1-3GlcNAcβ1-3GalNAc-Sp14	7.58617	3.59327	1.79663	47.366
	87	GlcNAcβ1-3Galβ1-3GalNAcα-Sp8	7.57713	5.11851	2.55926	67.5522
	489	Galβ1-4(Fucα1-3)GlcNAcβ1-2Manα-Sp0	7.48928	8.3047	4.15235	110.888
	294	[6OSO3]Galβ1-4[6OSO3]GlcNAcβ-Sp0	7.48347	3.98523	1.99262	53.2538
	498	(Fucα1-2)Galβ1-3GlcNAcβ1-6(Fucα1-2Galβ1-3GlcNAcβ1-3)GalNAcα-Sp14	7.46005	6.51057	3.25529	87.2725
	366	Galβ1-4GlcNAcβ1-2(Galβ1-4GlcNAcβ1-4)Manα1-3(Galβ1-4GlcNAcβ1-2Manα1-6)Manβ1-4GlcNAcβ1-4GlcNAc-Sp21	7.4485	5.11487	2.55744	68.6698
	367	GalNAcα1-3(Fucα1-2)Galβ1-4GlcNAcβ1-2Manα1-3(GalNAcα1-3(Fucα1-2)Galβ1-4GlcNAcβ1-2Manα1-6)Manβ1-4GlcNAcβ1-4GlcNAcβ-Sp20	7.43742	10.4782	5.23909	140.885
	26	[3OSO3]Galβ1-4[6OSO3]Glcβ-Sp8	7.41995	3.45611	1.72806	46.5787
	65	Fucα1-2Galβ1-3GlcNAcβ1-3Galβ1-4Glcβ-Sp10	7.4177	2.5405	1.27025	34.2492
	356	KDNα2-3Galβ1-3GalNAcα-Sp14	7.38023	2.3364	1.1682	31.6575
	353	KDNα2-3Galβ1-4(Fucα1-3)GlcNAc-Sp0	7.33647	4.75535	2.37767	64.8179
	142	Galβ1-3GalNAcβ1-4Galβ1-4Glcβ-Sp8	7.3249	6.22932	3.11466	85.0431
	134	Galβ1-3(Neu5Acβ2-6)GalNAcα-Sp8	7.25338	3.55515	1.77758	49.0138
	349	GlcNAcβ1-2Manα1-3(GlcNAcβ1-2Manα1-6)Manβ1-4GlcNAcβ1-4(Fucα1-6)GlcNAcβ-Sp22	7.18535	4.56628	2.28314	63.5499
	85	GalNAcα1-3(Fucα1-2)Galβ1-4GlcNAcβ-Sp8	7.1521	2.21411	1.10706	30.9575
	83	[3OSO3]Galβ1-4(Fucα1-3)Glc-Sp0	7.1324	3.60226	1.80113	50.5055
	22	[3OSO3][6OSO3]Galβ1-4GlcNAcβ-Sp0	7.0795	3.45664	1.72832	48.826
	385	GlcNΑcβ1-2(GlcNΑcβ1-4)Manα1-3(GlcNΑcβ1-2Manα1-6)Manβ1-4GlcNΑcβ1-4GlcNΑc-Sp21	7.04705	3.28838	1.64419	46.6632
	282	Neu5Gcα2-6GalNAcα-Sp0	6.94735	4.61202	2.30601	66.3854
	338	GlcNAcα1-4Galβ1-4GlcNAcβ1-3Galβ1-4Glcβ-Sp0	6.87317	4.47951	2.23976	65.1738
	56	Neu5Acα2-6Galβ1-4GlcNAcβ1-2Manα1-3(Neu5Acα2-6Galβ1-4GlcNAcβ1-2Manα1-6)Manβ1-4GlcNAcβ1-4GlcNAcβ-Sp13	6.84475	0.721742	0.360871	10.5445
	442	[6OSO3]Galβ1-3[6OSO3]GlcNAc-Sp0	6.83355	3.78526	1.89263	55.3923
	419	Fucα1-2Galβ1-3GlcNAcβ1-3GalNAc-Sp14	6.69115	5.26211	2.63105	78.6428
	75	Fucα1-2Galβ1-4GlcNAcβ-Sp8	6.68318	8.22738	4.11369	123.106
	403	Galβ1-3GlcNAcα1-6Galβ1-4GlcNAcβ-Sp0	6.67768	8.55917	4.27958	128.176
	346	Galβ1-4GlcNAcβ1-2Manα1-3Manβ1-4GlcNAcβ1-4GlcNAc-Sp12	6.66913	3.88634	1.94317	58.2736
	24	[3OSO3]Galβ1-4Glcβ-Sp8	6.65457	4.14474	2.07237	62.2841
	31	[3OSO3]Galβ1-4(Fucα1-3)GlcNAc-Sp0	6.62302	5.73169	2.86585	86.5419
	164	Galβ1-3(Galβ1-4GlcNAcβ1-6)GalNAcα-Sp8	6.61217	3.78691	1.89345	57.2717
	57	Fucα1-2Galβ1-3GalNAcβ1-3Galα-Sp9	6.60055	6.18745	3.09372	93.7414
	229	Neu5Acα2-3(GalNAcβ1-4)Galβ1-4GlcNAcβ-Sp8	6.56667	5.47183	2.73592	83.3273
	86	GalNAcα1-3(Fucα1-2)Galβ1-4Glcβ-Sp0	6.5619	2.99283	1.49641	45.6091
	281	Neu5Gcα2-3Galβ1-4Glcβ-Sp0	6.5365	6.00298	3.00149	91.8379
	129	Galβ1-4GlcNAcβ1-6GalNAcα-Sp8	6.5136	7.43894	3.71947	114.206
	432	Galβ1-4GlcNAcβ1-2Manα1-3(GlcNAcβ1-4)(Galβ1-4GlcNAcβ1-2)Manβ1-4GlcNAcβ1-4GlcNAc-Sp21	6.5109	7.23746	3.61873	111.159
	67	Fucα1-2Galβ1-3GlcNAcβ-Sp8	6.45835	6.30254	3.15127	97.5875
	428	GlcNAcβ1-2Manα1-3(GlcNAcβ1-4)(GlcNAcβ1-2Manα1-6)Manβ1-4GlcNacβ1-4GlcNAc-Sp21	6.42687	10.4401	5.22004	162.444
	171	GlcNAcα1-6Galβ1-4GlcNAcβ-Sp8	6.41605	5.63219	2.8161	87.7829
	203	KDNα2-3Galβ1-4GlcNAcβ-Sp0	6.39472	2.2989	1.14945	35.9499
	166	Galβ1-4GlcNAcβ-Sp0	6.38637	2.66989	1.33495	41.8061
	14	Manβ-Sp8	6.3799	2.61853	1.30927	41.0435
	397	Galβ1-4(Fucα1-3)GlcNΑcβ1-3GalNΑcα-Sp14	6.35503	1.94579	0.972894	30.6181
	222	Neu5Acα2-8Neu5Acα2-8Neu5Acα2-8Neu5Acα2-3(GalNAcβ1-4)Galβ1-4Glcβ-Sp0	6.34455	1.42328	0.711642	22.4332
	200	GlcAβ1-3Galβ-Sp8	6.34015	5.1712	2.5856	81.5627
	189	GlcNAcβ1-6GalNAcα-Sp8	6.32735	4.4396	2.2198	70.1653
	352	[6OSO3]GlcNAcβ1-3Galβ1-4GlcNAc-β-Sp0	6.31673	2.92133	1.46067	46.2476
	163	Galβ1-4GlcNAcβ1-6(Galβ1-3)GalNAcα-Sp8	6.29485	5.05691	2.52846	80.3341
	114	Galα1-3Galβ1-4GlcNAcβ-Sp8	6.253	5.3624	2.6812	85.7573
	446	Galβ1-4GlcNAcβ1-6GalNAc-Sp14	6.25262	3.12852	1.56426	50.0353
	183	GlcNAcβ1-4(GlcNAcβ1-6)GalNAcα-Sp8	6.23212	2.1352	1.0676	34.2612
	9	Neu5Acα-Sp8	6.18968	4.84765	2.42383	78.3184
	73	Fucα1-2Galβ1-4GlcNAcβ1-3Galβ1-4GlcNAcβ1-3Galβ1-4GlcNAcβ-Sp0	6.1385	4.36791	2.18395	71.156
	445	Galβ1-4GlcNAcβ1-3(Galβ1-4GlcNAcβ1-6)GalNAc-Sp14	6.1371	7.02588	3.51294	114.482
	122	Galα1-6Glcβ-Sp8	6.119	2.41386	1.20693	39.4486
	386	Fucα1-2Galβ1-3GalNAcα1-3(Fucα1-2)Galβ1-4Glcβ-Sp0	6.09873	8.33503	4.16751	136.668
	405	GlcNAcβ1-6(GlcNAcβ1-3)GalNAcα-Sp14	6.09655	5.17439	2.58719	84.8741
	496	GalNAcβ1-4[6OSO3](Fucα1-3)GlcNAcβ-Sp8	6.08613	6.63662	3.31831	109.045
	179	GlcNAcβ1-3Galβ1-4GlcNAcβ-Sp8	6.0567	1.90308	0.951542	31.4211
	157	Galβ1-4GlcNAcβ1-3GalNAcα-Sp14	6.047	2.78968	1.39484	46.1333
	473	Neu5Acα2-6Galβ1-4GlcNAcβ1-6GalNAcα-Sp14	5.9874	7.79279	3.89639	130.153
	448	Galβ1-4GlcNAcβ1-2Manα-Sp0	5.92965	5.20816	2.60408	87.8325
	228	Neu5Acα2-3(GalNAcβ1-4)Galβ1-4GlcNAcβ-Sp0	5.91083	2.73897	1.36948	46.3382
	462	Glcα1-6Glcα1-6Glcα1-6Glcβ-Sp10	5.90008	4.38562	2.19281	74.3315
	141	Galβ1-3GalNAcβ1-4(Neu5Acα2-3)Galβ1-4Glcβ-Sp0	5.8451	5.9556	2.9778	101.891
	17	GlcNAcβ-Sp8	5.78132	1.61231	0.806157	27.8883
	40	6-H2PO3Manα-Sp8	5.76473	6.44759	3.2238	111.846
	436	Galα1-3Galβ1-4Glc-Sp10	5.74273	3.83357	1.91678	66.7552
	71	Fucα1-2Galβ1-4(Fucα1-3)GlcNAcβ-Sp8	5.73665	2.82378	1.41189	49.2236
	317	Neu5Acα2-6Galβ1-4GlcNAcβ1-2Manα1-3(GlcNAcβ1-2Manα1-6)Manβ1-4GlcNAcβ1-4GlcNAcβ-Sp12	5.689	4.53826	2.26913	79.7726
	181	GlcNAcβ1-3Galβ1-4Glcβ-Sp0	5.68848	4.39677	2.19838	77.2925
	365	Fucα1-2Galβ1-3GlcNAcβ1-3(Galβ1-4(Fucα1-3)GlcNAcβ1-6)Galβ1-4Glc-Sp21	5.60462	7.84138	3.92069	139.909
	225	Neu5Acα2-8Neu5Acα2-3(GalNAcβ1-4)Galβ1-4Glcβ-Sp0	5.58555	7.8992	3.9496	141.422
	60	Fucα1-2Galβ1-3GalNAcα-Sp8	5.53518	4.74545	2.37272	85.7326
	324	Fucα1-3(Galβ1-4)GlcNAcβ1-2Manα1-3(Fucα1-3(Galβ1-4)GlcNAcβ1-2Manα1-6)Manβ1-4GlcNAcβ1-4GlcNAcβ-Sp20	5.53027	3.86967	1.93483	69.9724
	206	Manα1-2Manα1-3Manα-Sp9	5.5071	2.44053	1.22027	44.3161
	277	Neu5Gcα2-3Galβ1-3(Fucα1-4)GlcNAcβ-Sp0	5.48863	8.72794	4.36397	159.019
	481	Galβ1-3GlcNAcβ1-6GalNAcα-Sp14	5.4849	4.36046	2.18023	79.4993
	424	Galα1-3(Fucα1-2)Galβ1-4GlcNAcβ1-2Manα1-3(Galα1-3(Fucα1-2)Galβ1-4GlcNAcβ1-2Manα1-6)Manβ1-4GlcNAcβ1-4(Fucα1-6)GlcNAcβ-Sp22	5.43223	4.88443	2.44221	89.9158
	461	Galα1-3(Fucα1-2)Galβ1-3GalNAcβ-Sp8	5.40905	3.09988	1.54994	57.3091
	16	GlcNAcβ-Sp0	5.38225	7.79988	3.89994	144.919
	297	Galβ1-3Galβ1-4GlcNAcβ-Sp8	5.3737	2.37274	1.18637	44.1547
	312	Manα1-2Manα1-2Manα1-3(Manα1-2Manα1-6(Manα1-3)Manα1-6)Manα-Sp9	5.36533	2.46686	1.23343	45.9779
	382	Fucα1-2Galβ1-3(Fucα1-4)GlcNAcβ1-3(Galβ1-4(Fucα1-3)GlcNAcβ1-6)Galβ1-4Glc-Sp21	5.35147	4.63341	2.31671	86.582
	113	Galα1-3Galβ1-3GlcNAcβ-Sp0	5.34965	5.46496	2.73248	102.155
	2	Glcα-Sp8	5.338	2.51727	1.25864	47.1576
	98	GalNAcβ1-4GlcNAcβ-Sp8	5.33295	8.51196	4.25598	159.611
	62	Fucα1-2Galβ1-3GalNAcβ1-4(Neu5Acα2-3)Galβ1-4Glcβ-Sp0	5.323	3.65337	1.82668	68.6336
	504	[4OSO3][6OSO3]GalNAcβ1-4GlcNAc-Sp8	5.30033	5.65008	2.82504	106.599
	389	Neu5Acα2-3(GalNAcβ1-4)Galβ1-4GlcNAcβ1-3GalNAcα-Sp14	5.26595	3.58317	1.79159	68.0442
	115	Galα1-3Galβ1-4Glcβ-Sp0	5.26355	0.961424	0.480712	18.2657
	287	Galβ1-4(Fucα1-3)[6OSO3]GlcNAc-Sp0	5.20427	10.4218	5.2109	200.255
	327	Neu5Acα2-6Galβ1-4GlcNAcβ1-3Galβ1-3GlcNAcβ-Sp0	5.14357	4.93861	2.4693	96.0151
	5	GalNAcα-Sp15	5.12465	6.06707	3.03354	118.39
	404	GalNAcβ1-3Galα1-6Galβ1-4Glcβ-Sp8	5.12118	5.70571	2.85285	111.414
	427	Galβ1-4GlcNAcβ1-3Galβ1-4(Fucα1-3GlcNAcβ1-6)Galβ1-4Glc-Sp21	5.0682	5.41249	2.70624	106.793
	195	Glcβ1-4Glcβ-Sp8	5.05735	6.14372	3.07186	121.481
	139	Galβ1-3GalNAcβ-Sp8	5.05023	8.12092	4.06046	160.803
	13	Glcβ-Sp8	5.01168	1.78618	0.893089	35.6403
	49	Manα1-3(Manα1-6)Manβ1-4GlcNAcβ1-4GlcNAcβ-Sp12	5.01113	2.32274	1.16137	46.3517
	310	Manα1-6Manβ-Sp10	4.99728	7.76478	3.88239	155.38
	127	Galβ1-3(Fucα1-4)GlcNAcβ-Sp8	4.96963	5.03903	2.51951	101.397
	204	Manα1-2Manα1-2Manα1-3Manα-Sp9	4.96873	4.97358	2.48679	100.098
	438	Galβ1-6Galβ-Sp10	4.96742	5.80465	2.90232	116.854
	201	GlcAβ1-6Galβ-Sp8	4.95785	1.63924	0.819622	33.0636
	455	Galα1-3(Fucα1-2)Galβ1-3GlcNAcβ1-2Manα1-6(Galα1-3(Fucα1-2)Galβ1-3GlcNAcβ1-2Manα1-3)Manβ1-4GlcNAcβ1-4(Fucα1-6)GlcNAcβ-Sp22	4.92765	5.8413	2.92065	118.541
	35	[3OSO3]Galβ1-4GlcNAcβ-Sp0	4.90498	1.08382	0.541911	22.0964
	52	GlcNAcβ1-2Manα1-3(GlcNAcβ1-2Manα1-6)Manβ1-4GlcNAcβ1-4GlcNAcβ-Sp13	4.8765	6.88772	3.44386	141.243
	259	Fucα1-2Galβ1-4[6OSO3]Glc-Sp0	4.82295	1.58391	0.791955	32.8411
	48	[9NAc]Neu5Acα2-6Galβ1-4GlcNAcβ-Sp8	4.81665	3.85761	1.92881	80.0891
	441	[6OSO3]Galβ1-3GlcNAcβ-Sp0	4.77145	7.61476	3.80738	159.59
	272	Neu5Acα2-8Neu5Acα-Sp8	4.75577	6.44433	3.22216	135.505
	168	Galβ1-4Glcβ-Sp0	4.7227	3.6723	1.83615	77.7584
	377	Galβ1-3GalNAcα1-3(Fucα1-2)Galβ1-4Glc-Sp0	4.72088	4.18127	2.09064	88.5698
	182	GlcNAcβ1-4-MDPLys	4.71495	2.71348	1.35674	57.5506
	263	Neu5Acα2-6GalNAcβ1-4GlcNAcβ-Sp0	4.67753	3.73178	1.86589	79.781
	355	KDNα2-3Galβ1-4Glc-Sp0	4.67107	3.19566	1.59783	68.4138
	90	GalNAcα1-3GalNAcβ-Sp8	4.6051	4.15906	2.07953	90.3143
	205	Manα1-2Manα1-3(Manα1-2Manα1-6)Manα-Sp9	4.6036	6.33096	3.16548	137.522
	276	Neu5Acβ2-6Galβ1-4GlcNAcβ-Sp8	4.59815	1.43446	0.717229	31.1964
	41	[6OSO3]Galβ1-4Glcβ-Sp0	4.59695	2.15823	1.07912	46.9493
	198	GlcAα-Sp8	4.55928	6.74058	3.37029	147.843
	410	Galα1-3(Fucα1-2)Galβ1-4GlcNAcβ1-3GalNAcα-Sp14	4.50673	2.48133	1.24066	55.0583
	227	Neu5Acα2-3(6-O-Su)Galβ1-4(Fucα1-3)GlcNAcβ-Sp8	4.43125	1.13943	0.569714	25.7135
	357	Fucα1-2Galβ1-3GlcNAcβ1-2Manα1-3(Fucα1-2Galβ1-3GlcNAcβ1-2Manα1-6)Manβ1-4GlcNAcβ1-4GlcNAcβ-Sp20	4.42807	3.15469	1.57734	71.2428
	298	Galβ1-4GlcNAcβ1-2Manα1-3(Neu5Acα2-6Galβ1-4GlcNAcβ1-2Manα1-6)Manβ1-4GlcNAcβ1-4GlcNAcβ-Sp12	4.37488	5.65194	2.82597	129.191
	475	Neu5Acα2-6Galβ1-4GlcNAcβ1-2Manα1-6(Neu5Acα2-6Galβ1-4GlcNAcβ1-2Manα1-3)Manβ1-4GlcNAcβ1-4(Fucα1-6)GlcNAcβ-6AA	4.3193	1.63539	0.817696	37.8624
	33	[3OSO3]Galβ1-4[6OSO3]GlcNAcβ-Sp0	4.31588	2.67388	1.33694	61.9545
	92	GalNAcα1-4(Fucα1-2)Galβ1-4GlcNAcβ-Sp8	4.30057	4.02407	2.01204	93.5706
	133	Galβ1-3(Neu5Acα2-6)GalNAcα-Sp14	4.2749	4.18681	2.09341	97.9394
	459	Galβ1-4GlcNAcβ-(OCH2CH2)6NH2	4.27133	4.87572	2.43786	114.15
	451	GalNAcα1-3Fucα1-2Galβ1-4GlcNAcβ1-3(GalNAcα1-3Fucα1-2Galβ1-4GlcNAcβ1-6)GalNAc-Sp14	4.23638	5.67568	2.83784	133.975
	120	Galα1-4Galβ1-4Glcβ-Sp0	4.23447	1.23309	0.616546	29.1203
	46	[6OSO3]GlcNAcβ-Sp8	4.2244	3.69365	1.84683	87.4361
	159	Galβ1-4GlcNAcβ1-3Galβ1-4GlcNAcβ1-3Galβ1-4GlcNAcβ-Sp0	4.16495	2.35173	1.17587	56.4649
	509	[4OSO3]GalNacβ-Sp10	4.16433	8.06243	4.03122	193.607
	167	Galβ1-4GlcNAcβ-Sp8	4.1511	3.44639	1.7232	83.0236
	264	Neu5Acα2-6Galβ1-4[6OSO3]GlcNAcβ-Sp8	4.12918	11.0305	5.51526	267.136
	343	Neu5Acα2-6Galβ1-4GlcNAcβ1-2Manα1-3(Manα1-6)Manβ1-4GlcNAcβ1-4GlcNAc-Sp12	4.04818	0.831726	0.415863	20.5457
	1	Galα-Sp8	4.04007	4.50266	2.25133	111.45
	145	Galβ1-3GlcNAcβ1-3Galβ1-4Glcβ-Sp10	4.00617	2.36814	1.18407	59.1122
	144	Galβ1-3GlcNAcβ1-3Galβ1-4GlcNAcβ-Sp0	3.9804	5.54308	2.77154	139.259
	232	Neu5Acα2-3(Neu5Acα2-6)GalNAcα-Sp8	3.91493	6.1526	3.0763	157.158
	408	Galβ1-3GalNAcβ1-4(Neu5Acα2-8Neu5Acα2-3)Galβ1-4Glcβ-Sp0	3.87367	2.61277	1.30639	67.4494
	119	Galα1-4Galβ1-4GlcNAcβ-Sp8	3.86223	6.90478	3.45239	178.777
	152	Galβ1-4[6OSO3]Glcβ-Sp0	3.81008	9.55773	4.77886	250.854
	63	Fucα1-2Galβ1-3GalNAcβ1-4(Neu5Acα2-3)Galβ1-4Glcβ-Sp9	3.78658	2.07486	1.03743	54.7951
	78	Fucα1-3GlcNAcβ-Sp8	3.75185	2.58687	1.29343	68.9491
	50	Manα1-3(Manα1-6)Manβ1-4GlcNAcβ1-4GlcNAcβ-Sp13	3.7385	2.77512	1.38756	74.2308
	295	6-H2PO3Glcβ-Sp10	3.7306	4.81549	2.40775	129.081
	20	GlcNAcβ1-3(GlcNAcβ1-4)(GlcNAcβ1-6)GlcNAc-Sp8	3.67985	3.01562	1.50781	81.9496
	485	[3OSO3]Galβ1-3(Fucα1-4) GlcNAcα-Sp0	3.63143	4.42525	2.21262	121.86
	396	Fucα1-2Galβ1-4GlcNΑcβ1-3GalNΑcα-Sp14	3.62582	5.14876	2.57438	142.002
	435	Galβ1-4GlcNAcβ1-4(Galβ1-4GlcNAcβ1-2)Manα1-3(GlcNAcβ1-4)(Galβ1-4GlcNAcβ1-6(Galβ1-4-GlcNAcβ1-2)Manα1-6)Manβ1-4GlcNAcβ1-4GlcNAc-Sp21	3.59598	3.10994	1.55497	86.484
	28	[3OSO3]Galβ1-3GalNAcα-Sp8	3.5744	1.27785	0.638925	35.75
	401	Galα1-3Galβ1-4GlcNΑcβ1-3GalNΑcα-Sp14	3.56832	6.53938	3.26969	183.262
	37	[3OSO3]Galβ-Sp8	3.5627	1.16441	0.582206	32.6834
	361	Manα1-3(Galβ1-4GlcNAcβ1-2Manα1-6)Manβ1-4GlcNAcβ1-4GlcNAcβ-Sp12	3.56248	3.33484	1.66742	93.6101
	474	Neu5Acα2-6Galβ1-4 GlcNAcβ1-6(Neu5Acα2-6Galβ1-4GlcNAcβ1-3)GalNAcα-Sp14	3.55037	2.0434	1.0217	57.5546
	456	Neu5Acα2-6Galβ1-4GlcNAcβ1-6(Fucα1-2Galβ1-3GlcNAcβ1-3)Galβ-4Glc-Sp21	3.5415	2.49721	1.24861	70.5128
	43	[6OSO3]Galβ1-4GlcNAcβ-Sp8	3.5064	6.08804	3.04402	173.627
	313	Manα1-2Manα1-2Manα1-3(Manα1-2Manα1-6(Manα1-2Manα1-3)Manα1-6)Manα-Sp9	3.49625	5.02821	2.51411	143.817
	190	GlcNAcβ1-6GalNAcα-Sp14	3.49575	4.04442	2.02221	115.695
	347	Galβ1-4GlcNAcβ1-2Manα1-6Manβ1-4GlcNAcβ1-4GlcNAc-Sp12	3.47995	3.00909	1.50454	86.4692
	330	Galα1-4Galβ1-4GlcNAcβ1-3Galβ1-4Glcβ-Sp0	3.47632	4.81842	2.40921	138.607
	511	[6PO3]Galβ1-4GlcNAcβ-Sp0	3.41638	3.42864	1.71432	100.359
	412	GalNAcα1-3GalNAcβ1-3Galα1-4Galβ1-4Glcβ-Sp0	3.41402	1.6797	0.83985	49.2
	125	Galβ1-3(Fucα1-4)GlcNAcβ1-3Galβ1-4GlcNAcβ-Sp0	3.4026	3.33738	1.66869	98.0834
	116	Galα1-3Galβ-Sp8	3.39353	1.75282	0.876408	51.6518
	105	Galα1-3(Fucα1-2)Galβ1-4Glcβ-Sp0	3.3903	0.958006	0.479003	28.2573
	280	Neu5Gcα2-3Galβ1-4GlcNAcβ-Sp0	3.38608	10.2492	5.1246	302.687
	491	Galα1-3(Fucα1-2)Galβ1-4GlcNAcβ1-6GalNAcα-Sp14	3.38445	4.1983	2.09915	124.047
	506	[3OSO3]GalNAcβ1-4[3OSO3]GlcNAc-Sp8	3.36832	10.8416	5.42081	321.87
	209	Manα1-2Manα1-2Manα1-3(Manα1-2Manα1-3(Manα1-2Manα1-6)Manα1-6)Manβ1-4GlcNAcβ1-4GlcNAcβ-Sp12	3.36785	8.41838	4.20919	249.963
	12	Galβ-Sp8	3.3617	3.55784	1.77892	105.834
	150	Galβ1-4(Fucα1-3)GlcNAcβ1-4Galβ1-4(Fucα1-3)GlcNAcβ-Sp0	3.3478	6.94846	3.47423	207.553
	210	Manα1-3(Manα1-6)Manα-Sp9	3.3366	6.24184	3.12092	187.072
	121	Galα1-4GlcNAcβ-Sp8	3.31988	5.9774	2.9887	180.049
	306	GlcNAcβ1-3Man-Sp10	3.31485	3.62589	1.81295	109.383
	505	[6OSO3]GalNAcβ1-4GlcNAc-Sp8	3.23002	4.86161	2.4308	150.513
	91	GalNAcα1-3Galβ-Sp8	3.20425	1.95057	0.975284	60.8744
	300	Galβ1-4GlcNAcβ1-3(GlcNAcβ1-6)Galβ1-4GlcNAc-Sp0	3.16547	5.15168	2.57584	162.746
	437	Galβ1-4Galβ-Sp10	3.127	4.04879	2.0244	129.479
	329	Neu5Acα2-6Galβ1-4GlcNAcβ1-3Galβ1-4GlcNAcβ1-3Galβ1-4GlcNAcβ-Sp0	3.11015	6.19313	3.09657	199.126
	212	Manα1-6(Manα1-3)Manα1-6(Manα1-2Manα1-3)Manβ1-4GlcNAcβ1-4GlcNAcβ-Sp12	3.05785	6.00181	3.00091	196.276
	101	Galα1-3(Fucα1-2)Galβ1-3GlcNAcβ-Sp8	2.95787	2.00059	1.00029	67.636
	273	Neu5Acα2-8Neu5Acα2-3Galβ1-4Glcβ-Sp0	2.92593	6.29807	3.14903	215.25
	21	[3OSO3][6OSO3]Galβ1-4[6OSO3]GlcNAcβ-Sp0	2.89963	1.28304	0.641522	44.2486
	130	Galβ1-3(GlcNAcβ1-6)GalNAcα-Sp8	2.87618	5.7606	2.8803	200.287
	29	[3OSO3]Galβ1-3GlcNAcβ-Sp0	2.8602	4.50939	2.25469	157.66
	123	Galβ1-2Galβ-Sp8	2.81745	8.34494	4.17247	296.188
	174	GlcNAcβ1-3(GlcNAcβ1-6)Galβ1-4GlcNAcβ-Sp8	2.77962	3.74258	1.87129	134.643
	124	Galβ1-3(Fucα1-4)GlcNAcβ1-3Galβ1-4(Fucα1-3)GlcNAcβ-Sp0	2.77188	3.6458	1.8229	131.528
	383	Galβ1-3GlcNAcβ1-3(Galβ1-3GlcNAcβ1-3Galβ1-4(Fucα1-3)GlcNAcβ1-6)Galβ1-4Glc-Sp21	2.75545	4.8035	2.40175	174.327
	58	Fucα1-2Galβ1-3GalNAcβ1-3Galα1-4Galβ1-4Glcβ-Sp9	2.75348	5.48768	2.74384	199.3
	172	GlcNAcβ1-2Galβ1-3GalNAcα-Sp8	2.7513	1.28728	0.643638	46.7879
	118	Galα1-4Galβ1-4GlcNAcβ-Sp0	2.67935	3.41809	1.70904	127.572
	426	Fucα1-2Galβ1-3GlcNAcβ1-3(Galβ1-4GlcNAcβ1-6)Galβ1-4Glc-Sp21	2.67527	2.72578	1.36289	101.888
	187	GlcNAcβ1-4GlcNAcβ1-4GlcNAcβ-Sp8	2.66877	3.79071	1.89536	142.04
	208	Manα1-2Manα1-6(Manα1-3)Manα1-6(Manα1-2Manα1-2Manα1-3)Manβ1-4GlcNAcβ1-4GlcNAcβ-Sp12	2.60727	1.811	0.905499	69.4594
	284	Neu5Gcα-Sp8	2.58838	5.08624	2.54312	196.503
	495	Neu5Acα2-6GalNAcβ1-4[6OSO3]GlcNAcβ-Sp8	2.5848	4.26111	2.13056	164.853
	332	GalNAcα1-3(Fucα1-2)Galβ1-4GlcNAcβ1-3Galβ1-4GlcNAcβ-Sp0	2.56142	7.31464	3.65732	285.569
	490	[6OSO3](Fucα1-2) Galβ1-3GlcNAcβ-Sp0	2.55523	2.30061	1.1503	90.0354
	487	Fucα1-2Galβ1-4GlcNAcβ1-6GalNAcα-Sp14	2.53747	1.00773	0.503864	39.7138
	345	Neu5Acα2-6Galβ1-4GlcNAcβ1-2Manα1-3Manβ1-4GlcNAcβ1-4GlcNAc-Sp12	2.53552	5.40185	2.70092	213.046
	36	[3OSO3]Galβ1-4GlcNAcβ-Sp8	2.5214	1.09632	0.548161	43.4807
	81	GalNAcα1-3(Fucα1-2)Galβ1-3GlcNAcβ-Sp0	2.51508	5.00849	2.50425	199.139
	140	Galβ1-3GalNAcβ1-3Galα1-4Galβ1-4Glcβ-Sp0	2.50625	2.55784	1.27892	102.059
	398	GalNΑcα1-3GalNΑcβ1-3Galα1-4Galβ1-4GlcNΑcβ-Sp0	2.48602	0.948385	0.474193	38.1487
	18	GlcN(Gc)β-Sp8	2.37003	1.87859	0.939295	79.2646
	3	Manα-Sp8	2.3637	5.41476	2.70738	229.08
	39	[4OSO3]Galβ1-4GlcNAcβ-Sp8	2.3248	4.4226	2.2113	190.236
	61	Fucα1-2Galβ1-3GalNAcα-Sp14	2.31295	2.57731	1.28865	111.429
	25	[3OSO3]Galβ1-4[6OSO3]Glcβ-Sp0	2.27108	5.65963	2.82982	249.205
	169	Galβ1-4Glcβ-Sp8	2.1722	8.36805	4.18403	385.234
	180	GlcNAcβ1-3Galβ1-4GlcNAcβ1-3Galβ1-4GlcNAcβ-Sp0	2.1568	3.26758	1.63379	151.501
	431	GlcNAcβ1-4(GlcNAcβ1-2)Manα1-3(GlcNAcβ1-4)(GlcNAcβ1-6(GlcNAcβ1-2)Manα1-6)Manβ1-4GlcNAcβ1-4GlcNAc-Sp21	2.1519	4.41913	2.20957	205.36
	128	Galβ1-3(Fucα1-4)GlcNAc-Sp8	2.1284	3.17132	1.58566	149
	137	Galβ1-3GalNAcα-Sp14	2.12615	4.4154	2.2077	207.671
	262	Neu5Acα2-6GalNAcα-Sp8	2.07017	4.17015	2.08507	201.439
	223	Neu5Acα2-8Neu5Acα2-8Neu5Acα2-3(GalNAcβ1-4)Galβ1-4Glcβ-Sp0	2.02785	7.94198	3.97099	391.645
	320	Neu5Gcβ2-6Galβ1-4GlcNAc-Sp8	2.01182	5.11577	2.55789	254.285
	226	Neu5Acα2-8Neu5Acα2-8Neu5Acα-Sp8	1.99733	1.0339	0.516948	51.764
	106	Galα1-3(Fucα1-2)Galβ-Sp8	1.9953	4.87936	2.43968	244.543
	380	Galβ1-3GlcNAcβ1-3(Galβ1-4(Fucα1-3)GlcNAcβ1-6)Galβ1-4Glc-Sp21	1.94838	3.28986	1.64493	168.852
	230	Neu5Acα2-3(GalNAcβ1-4)Galβ1-4Glcβ-Sp0	1.94687	7.24427	3.62213	372.097
	354	KDNα2-6Galβ1-4GlcNAc-Sp0	1.90828	2.12881	1.06441	111.557
	303	GalNAcβ1-3Galβ-Sp8	1.7868	3.26517	1.63258	182.738
	154	Galβ1-4GalNAcα1-3(Fucα1-2)Galβ1-4GlcNAcβ-Sp8	1.73663	3.22039	1.6102	185.44
	44	[6OSO3]Galβ1-4[6OSO3]Glcβ-Sp8	1.66265	4.35713	2.17856	262.059
	70	Fucα1-2Galβ1-4(Fucα1-3)GlcNAcβ-Sp0	1.66225	3.66532	1.83266	220.504
	153	Galβ1-4[6OSO3]Glcβ-Sp8	1.61087	2.1417	1.07085	132.953
	384	Galβ1-4GlcNΑcβ1-2(Galβ1-4GlcNΑcβ1-4)Manα1-3(Galβ1-4GlcNΑcβ1-2(Galβ1-4GlcNΑcβ1-6)Manα1-6)Manβ1-4GlcNΑcβ1-4GlcNΑcβ-Sp21	1.603	3.06749	1.53374	191.359
	308	GlcNAcβ1-4GlcNAcβ-Sp12	1.54385	2.35957	1.17979	152.837
	337	GlcNAcα1-4Galβ1-3GlcNAcβ-Sp0	1.4986	3.79647	1.89823	253.334
	112	Galα1-3Galβ1-4(Fucα1-3)GlcNAcβ-Sp8	1.39205	1.86786	0.933931	134.181
	319	Neu5Acα2-8Neu5Acα2-8Neu5Acβ-Sp8	1.38835	2.56698	1.28349	184.894
	42	[6OSO3]Galβ1-4Glcβ-Sp8	1.30365	1.82281	0.911406	139.824
	278	Neu5Gcα2-3Galβ1-3GlcNAcβ-Sp0	1.25927	2.29968	1.14984	182.619
	110	Galα1-3GalNAcα-Sp16	1.2319	4.38104	2.19052	355.633
	407	Neu5Acα2-6Galβ1-3GlcNAcβ1-3(Galβ1-4GlcNAcβ1-6)Galβ1-4Glc-Sp21	1.04347	2.45521	1.2276	235.292
	207	Manα1-6(Manα1-2Manα1-3)Manα1-6(Manα1-2Manα1-3)Manβ1-4GlcNAcβ1-4GlcNAcβ-Sp12	1.03625	4.63676	2.31838	447.456
	311	Manα1-6(Manα1-3)Manα1-6(Manα1-3)Manβ-Sp10	1.01913	2.75365	1.37683	270.198
	7	Fucα-Sp9	0.9327	2.88229	1.44114	309.026
	165	Galβ1-3(Galβ1-4GlcNAcβ1-6)GalNAc-Sp14	0.842925	4.25218	2.12609	504.455
	6	Fucα-Sp8	0.82935	1.94549	0.972744	234.58
	191	GlcNAcβ1-6Galβ1-4GlcNAcβ-Sp8	0.659825	4.45347	2.22674	674.948
	170	GlcNAcα1-3Galβ1-4GlcNAcβ-Sp8	0.641325	4.43434	2.21717	691.434
	185	GlcNAcβ1-4GlcNAcβ1-4GlcNAcβ1-4GlcNAcβ1-4GlcNAcβ1-4GlcNAcβ1-4β-Sp8	0.625475	3.68704	1.84352	589.478
	107	Galα1-3(Fucα1-2)Galβ-Sp18	0.62035	2.57328	1.28664	414.812
	97	GalNAcβ1-4GlcNAcβ-Sp0	0.6024	2.19799	1.09899	364.872
	468	GlcNAcβ1-6(GlcNAcβ1-2)Manα1-6(GlcNAcβ1-2Manα1-3)Manβ1-4GlcNAcβ1-4(Fucα1-6)GlcNAcβ-6AA	0.58845	3.67338	1.83669	624.247
	38	[4OSO3][6OSO3]Galβ1-4GlcNAcβ-Sp0	0.5461	5.18846	2.59423	950.093
	335	GlcNAcα1-4Galβ1-4GlcNAcβ1-3Galβ1-4GlcNAcβ1-3Galβ1-4GlcNAcβ-Sp0	0.5439	1.97685	0.988425	363.458
	336	GlcNAcα1-4Galβ1-4GlcNAcβ-Sp0	0.52225	4.48964	2.24482	859.674
	4	GalNAcα-Sp8	0.484675	4.54337	2.27169	937.406
	333	GalNAcα1-3(Fucα1-2)Galβ1-4GlcNAcβ1-3Galβ1-4GlcNAcβ1-3Galβ1-4GlcNAcβ-Sp0	0.460475	2.41916	1.20958	525.362
	178	GlcNAcβ1-3Galβ1-4GlcNAcβ-Sp0	0.413425	0.921081	0.46054	222.793
	89	GalNAcα1-3(Fucα1-2)Galβ-Sp18	0.4002	1.04014	0.520071	259.906
	430	GlcNAcβ1-2Manα1-3(GlcNAcβ1-4)(GlcNAcβ1-6(GlcNAcβ1-2)Manα1-6)Manβ1-4GlcNAcβ1-4GlcNAc-Sp21	0.325825	3.57615	1.78807	1097.57
	104	Galα1-3(Fucα1-2)Galβ1-4GlcNAc-Sp0	0.28305	2.39439	1.19719	845.923
	406	Galα1-3(Fucα1-2)Galβ1-4(Fucα1-3)Glcβ-Sp21	0.214725	3.32572	1.66286	1548.83
	194	Glcα1-6Glcα1-6Glcβ-Sp8	0.136825	3.32062	1.66031	2426.91
	304	GlcAβ1-3GlcNAcβ-Sp8	0.036575	2.64757	1.32378	7238.73
	94	GalNAcβ1-3(Fucα1-2)Galβ-Sp8	-0.065175	3.39888	1.69944	-5215
	47	[9NAc]Neu5Acα-Sp8	-0.08825	4.56219	2.2811	-5169.62
	197	G-ol-Sp8	-0.1748	3.0607	1.53035	-1750.97
	161	Galβ1-4GlcNAcβ1-3Galβ1-4Glcβ-Sp0	-0.413475	5.27538	2.63769	-1275.86
	370	GalNAcα1-3(Fucα1-2)Galβ1-3GlcNAcβ1-2Manα1-3(GalNAcα1-3(Fucα1-2)Galβ1-3GlcNAcβ1-2Manα1-6)Manβ1-4GlcNAcβ1-4GlcNAcβ-Sp20	-0.48515	2.25065	1.12533	-463.909
	305	GlcNAcβ1-2Manα1-3(Neu5Acα2-6Galβ1-4GlcNAcβ1-2Manα1-6)Manβ1-4GlcNAcβ1-4GlcNAcβ-Sp12	-0.720975	0.897669	0.448834	-124.508
	422	Galα1-3Galβ1-3GlcNAcβ1-3GalNAc-Sp14	-0.86065	2.08499	1.0425	-242.258
	74	Fucα1-2Galβ1-4GlcNAcβ-Sp0	-0.932725	4.3887	2.19435	-470.524
	224	Neu5Acα2-8Neu5Acα2-8Neu5Acα2-3Galβ1-4Glcβ-Sp0	-0.97825	1.99863	0.999316	-204.307
	64	Fucα1-2Galβ1-3GlcNAcβ1-3Galβ1-4Glcβ-Sp8	-1.25713	5.95383	2.97691	-473.606
	176	GlcNAcβ1-3GalNAcα-Sp14	-1.38137	3.35516	1.67758	-242.886
	454	GalNAcα1-3(Fucα1-2)Galβ1-4GlcNAcβ1-2Manα1-6(GalNAcα1-3(Fucα1-2)Galβ1-4GlcNAcβ1-2Manα1-3)Manβ1-4GlcNAcβ1-4(Fucα1-6)GlcNAcβ-Sp22	-1.52658	3.51594	1.75797	-230.315
	500	GlcNAcβ1-2(GlcNAcβ1-4)Manα1-3(GlcNAcβ1-4)[GlcNAcβ1-2(GlcNAcβ1-6)Manα1-6]Manβ1-4GlcNAcβ1-4(Fucα1-6)GlcNAc-Sp21	-1.66358	4.16078	2.08039	-250.111
	186	GlcNAcβ1-4GlcNAcβ1-4GlcNAcβ1-4GlcNAcβ1-4GlcNAcβ-Sp8	-1.9766	1.72324	0.861618	-87.1818
	143	Galβ1-3Galβ-Sp8	-2.04065	1.57222	0.786111	-77.0451
	388	Galβ1-3GlcNAcβ1-3GalNAcα-Sp14	-2.08397	5.8194	2.9097	-279.245
	76	Fucα1-2Galβ1-4Glcβ-Sp0	-2.14153	0.643235	0.321618	-30.0363
	162	Galβ1-4GlcNAcβ1-3Galβ1-4Glcβ-Sp8	-2.81145	5.72936	2.86468	-203.787
	173	GlcNAcβ1-3(GlcNAcβ1-6)GalNAcα-Sp8	-3.76802	4.85408	2.42704	-128.823

## Sheet: H7N3
	5	H7N3-wt:H7N3-wt
		SAMPLE View : A/chicken/British Columbia/CN-7/2004 (H7N3) wt_2862
		Glycan Array:2450
		Mammalian Printed Array Ver 5.0
		2012-05-19
		Kanta Subbarao
		* When the one with the highest signal intensity is 100%, those with the signal intensity of 10 to 100% is shown in yellow.
		** Among those showing a signal intensity of 10 to 100%, those who posses Neu5Acα2-3Galβ1-4GlcNAcβ1-, Neu5Acα2-3Galβ1-4[6OSO3]GlcNAcβ1-, Neu5Acα2-3Galβ1-4(Fucα1-3)GlcNAcβ1-, Neu5Acα2-3Galβ1-4(Fucα1-3)[6OSO3]GlcNAcβ1-, Neu5Acα2-3Galβ1-4GlcNAcβ1-3Galβ1-4GlcNAcβ1-3Galβ1-4GlcNAcβ1- are showin in red.
	Chart Number	(H7N3)WT (Dilute with 0.1vol.10%BSA) CFG#2450 Slide#:15142 02/16/2012 Alexa488 CMZ	Average RFU	StDev	% CV
	255	Neu5Aca2-3Galb1-4(Fuca1-3)GlcNAcb-Sp0	3099.87	46.7435	1.50792
	256	Neu5Aca2-3Galb1-4(Fuca1-3)GlcNAcb-Sp8	3066.14	115.684	3.77296
	257	Neu5Aca2-3Galb1-4(Fuca1-3)GlcNAcb1-3Galb-Sp8	2775.36	103.287	3.72158
	281	Neu5Gca2-3Galb1-3(Fuca1-4)GlcNAcb-Sp0	2427.23	208.543	8.59182
	231	Neu5Aca2-3(6S)Galb1-4(Fuca1-3)GlcNAcb-Sp8	2245.48	53.97	2.4035
	475	Neu5Aca2-3Galb1-3GlcNAcb1-6(Neu5Aca2-3Galb1-4GlcNAcb1-2)Mana1-6(Neu5Aca2-3Galb1-3GlcNAcb1-2Mana1-3)Manb1-4GlcNAcb1-4GlcNAcb-Sp19	1700.52	115.378	6.78488
	544	Neu5Gca2-3Galb1-4GlcNAcb1-3Galb1-4GlcNAcb1-2Mana1-6(Neu5Gca2-3Galb1-4GlcNAcb1-3Galb1-4GlcNAcb1-2Mana1-3)Manb1-4GlcNAcb1-4GlcNAcb-Sp24	1549.83	330.452	21.3219
	254	Neu5Aca2-3Galb1-4(Fuca1-3)GlcNAcb1-3Galb1-4(Fuca1-3)GlcNAcb1-3Galb1-4(Fuca1-3)GlcNAcb-Sp0	1543.55	133.214	8.63032
	484	Neu5Aca2-3Galb1-4GlcNAcb1-2Mana1-6(Neu5Aca2-3Galb1-4GlcNAcb1-2Mana1-3)Manb1-4GlcNAcb1-4(Fuca1-6)GlcNAcb-Sp24	1494.51	18.5429	1.24073
	265	Neu5Aca2-3Galb1-4Glcb-Sp8	1469.77	111.432	7.58155
	283	Neu5Gca2-3Galb1-4(Fuca1-3)GlcNAcb-Sp0	1362.38	142.93	10.4912
	200	Glcb1-6Glcb-Sp8	1300.71	119.406	9.18003
	243	Neu5Aca2-3Galb1-3(6S)GalNAca-Sp8	1256.54	69.7651	5.55215
	460	Neu5Aca2-3Galb1-4GlcNAcb1-2Mana1-6(GlcNAcb1-4)(Neu5Aca2-3Galb1-4GlcNAcb1-2Mana1-3)Manb1-4GlcNAcb1-4GlcNAcb-Sp21	1176.55	67.7561	5.75887
	470	Glca1-6Glca1-6Glca1-6Glcb-Sp10	1120.87	52.1845	4.65572
	462	Neu5Aca2-3Galb1-4GlcNAcb1-6(Neu5Aca2-3Galb1-4GlcNAcb1-2)Mana1-6(GlcNAcb1-4)(Neu5Aca2-3Galb1-4GlcNAcb1-2Mana1-3)Manb1-4GlcNAcb1-4GlcNAcb-Sp21	1071.64	27.3016	2.54765
	572	Galb1-3GlcNAcb1-3Galb1-4GlcNAcb1-3Galb1-4GlcNAcb1-6(Galb1-3GlcNAcb1-3Galb1-4GlcNAcb1-3Galb1-4GlcNAb1-2)Mana1-6(Galb1-3GlcNAcb1-3Galb1-4GlcNAcb1-3Galb1-4GlcNAcb1-2Mana1-3)Manb1-4GlcNAcb1-4(Fuca1-6)GlcNAcb-Sp24	1057.15	159.822	15.1181
	8	Rhaa-Sp8	1044.72	188.858	18.0773
	464	Neu5Aca2-6Galb1-4GlcNAcb1-2Mana1-6(GlcNAcb1-4)(Neu5Aca2-6Galb1-4GlcNAcb1-2Mana1-3)Manb1-4GlcNAcb1-4GlcNAcb-Sp21	921.995	24.3438	2.64034
	225	Neu5Aca2-3Galb1-3GalNAca-Sp14	906.805	55.9593	6.17104
	535	Neu5Aca2-3Galb1-4(Fuca1-3)GlcNAcb1-2Mana-Sp0	816.956	66.7302	8.16815
	461	Neu5Aca2-3Galb1-4GlcNAcb1-4Mana1-6(GlcNAcb1-4)(Neu5Aca2-3Galb1-4GlcNAcb1-4(Neu5Aca2-3Galb1-4GlcNAcb1-2)Mana1-3)Manb1-4GlcNAcb1-4GlcNAcb-Sp21	790.091	39.6691	5.02083
	245	Neu5Aca2-6(Neu5Aca2-3Galb1-3)GalNAca-Sp14	680.371	24.1022	3.54251
	296	Neu5Aca2-3Galb1-4GlcNAcb1-3Galb1-3GlcNAcb-Sp0	669.283	18.0454	2.69623
	400	Neu5Aca2-3Galb1-3GlcNAcb1-3GalNAca-Sp14	660.517	105.324	15.9457
	327	Neu5Aca2-3Galb1-4GlcNAcb1-2Mana1-6(Neu5Aca2-6Galb1-4GlcNAcb1-2Mana1-3)Manb1-4GlcNAcb1-4GlcNAcb-Sp12	603.496	147.286	24.4055
	502	Fuca1-2(6S)Galb1-3(6S)GlcNAcb-Sp0	601.238	84.2076	14.0057
	379	Neu5Aca2-3Galb1-4(Fuca1-3)GlcNAcb1-3GalNAca-Sp14	600.059	84.9015	14.1489
	377	Neu5Aca2-3Galb1-4GlcNAcb1-3GalNAc-Sp14	571.256	108.531	18.9986
	198	Glca1-6Glca1-6Glcb-Sp8	557.188	127.564	22.8943
	419	GalNAca1-3(Fuca1-2)Galb1-4(Fuca1-3)GlcNAcb1-3GalNAc-Sp14	549.669	37.6008	6.84063
	487	Neu5Aca2-3Galb1-3GlcNAcb1-2Mana1-6(GlcNAcb1-4)(Neu5Aca2-3Galb1-3GlcNAcb1-2Mana1-3)Manb1-4GlcNAcb1-4GlcNAc-Sp21	536.007	76.7817	14.3248
	241	Neu5Aca2-3Galb1-3(Fuca1-4)GlcNAcb1-3Galb1-4(Fuca1-3)GlcNAcb-Sp0	532.906	50.1635	9.41319
	332	Neu5Aca2-3Galb1-3(Fuca1-4)GlcNAcb1-3Galb1-3(Fuca1-4)GlcNAcb-Sp0	532.047	27.287	5.12868
	192	GlcNAcb1-4GlcNAcb1-4GlcNAcb-Sp8	506.626	73.8057	14.5681
	609	Neu5Aca2-6Galb1-4GlcNAcb1-3Galb1-4GlcNAcb1-2Mana1-6(Neu5Aca2-6Galb1-4GlcNAcb1-3Galb1-4GlcNAcb1-2Mana1-3)Manb1-4GlcNAcb1-4GlcNAcb-Sp12	449.561	26.7697	5.95462
	191	GlcNAcb1-4GlcNAcb1-4GlcNAcb1-4GlcNAcb1-4GlcNAcb1-Sp8	441.399	33.299	7.54397
	186	GlcNAcb1-3Galb1-4Glcb-Sp0	427.779	57.3693	13.411
	486	Galb1-4GlcNAcb1-6(Galb1-4GlcNAcb1-2)Mana1-6(Galb1-4GlcNAcb1-2Mana1-3)Manb1-4GlcNAcb1-4(Fuca1-6)GlcNAcb-Sp24	427.458	27.6442	6.46711
	125	Gala1-6Glcb-Sp8	420.451	159.114	37.8437
	58	Neu5Aca2-6Galb1-4GlcNAcb1-2Mana1-6(Neu5Aca2-6Galb1-4GlcNAcb1-2Mana1-3)Manb1-4GlcNAcb1-4GlcNAcb-Sp24	415.348	37.657	9.06639
	81	Fuca1-4GlcNAcb-Sp8	399.698	38.3493	9.59455
	199	Glcb1-4Glcb-Sp8	398.618	48.9824	12.2881
	477	Galb1-3GlcNAcb1-2Mana1-6(GlcNAcb1-4)(Galb1-3GlcNAcb1-2Mana1-3)Manb1-4GlcNAcb1-4GlcNAcb-Sp21	391.209	18.78	4.8005
	190	GlcNAcb1-4GlcNAcb1-4GlcNAcb1-4GlcNAcb1-4GlcNAcb1-4GlcNAcb1-Sp8	376.328	21.2204	5.6388
	7	Fuca-Sp9	368.382	30.3187	8.23023
	608	Neu5Aca2-3Galb1-4GlcNAcb1-3Galb1-4GlcNAcb1-3Galb1-4GlcNAcb1-2Mana1-6(Neu5Aca2-3Galb1-4GlcNAcb1-3Galb1-4GlcNAcb1-3Galb1-4GlcNAcb1-2Mana1-3)Manb1-4GlcNAcb1-4GlcNAcb-Sp12	334.669	57.6364	17.2219
	258	Neu5Aca2-3Galb1-4(Fuca1-3)GlcNAcb1-3Galb1-4GlcNAcb-Sp8	333.487	9.51107	2.85201
	473	Fuca1-2Galb1-4(Fuca1-3)GlcNAcb1-2Mana1-6(Fuca1-2Galb1-4(Fuca1-3)GlcNAcb1-2Mana1-3)Manb1-4GlcNAcb1-4(Fuca1-6)GlcNAcb-Sp24	330.729	29.4422	8.90222
	573	Galb1-3GlcNAcb1-3Galb1-4GlcNAcb1-6(Galb1-3GlcNAcb1-3Galb1-4GlcNAb1-2)Mana1-6(Galb1-3GlcNAcb1-3Galb1-4GlcNAcb1-2Mana1-3)Manb1-4GlcNAcb1-4(Fuca1-6)GlcNAcb-Sp24	317.815	40.9015	12.8696
	238	Neu5Aca2-3GalNAcb1-4GlcNAcb-Sp0	315.031	90.2309	28.6419
	542	Galb1-4GlcNAcb1-3Galb1-4GlcNAcb1-2Mana1-6(Galb1-4GlcNAcb1-3Galb1-4GlcNAcb1-2Mana1-3)Manb1-4GlcNAcb1-4GlcNAcb-Sp12	305.895	18.6071	6.08286
	176	GlcNAcb1-2Galb1-3GalNAca-Sp8	304.678	12.7535	4.1859
	189	GlcNAcb1-4Galb1-4GlcNAcb-Sp8	303.171	65.9528	21.7543
	133	Galb1-4GlcNAcb1-6GalNAc-Sp14	301.288	40.0561	13.295
	282	Neu5Gca2-3Galb1-3GlcNAcb-Sp0	291.232	163.548	56.1573
	312	GlcNAcb1-4GlcNAcb-Sp12	286.866	14.8497	5.17654
	555	Neu5Gca2-8Neu5Aca2-3Galb1-4GlcNAc-Sp0	279.305	16.8255	6.02407
	311	GlcNAcb1-4GlcNAcb-Sp10	269.957	46.6036	17.2633
	319	Neu5Aca2-6Galb1-4GlcNAcb1-2Mana1-6(Neu5Aca2-3Galb1-4GlcNAcb1-2Mana1-3)Manb1-4GlcNAcb1-4GlcNAcb-Sp12	268.674	47.6972	17.7528
	18	GlcN(Gc)b-Sp8	262.351	61.0619	23.2749
	224	Neu5Aca2-3Galb1-3GalNAca-Sp8	261.429	99.502	38.0608
	268	Neu5Aca2-6Galb1-4(6S)GlcNAcb-Sp8	258.963	26.8362	10.3629
	205	GlcAb1-6Galb-Sp8	255.222	43.7241	17.1318
	182	GlcNAcb1-3Galb-Sp8	249.485	43.6073	17.4789
	584	GlcNAcb1-3Galb1-4GlcNAcb1-3Galb1-4GlcNAcb1-6(GlcNAcb1-3Galb1-4GlcNAcb1-3Galb1-4GlcNAb1-2)Mana1-6(GlcNAcb1-3Galb1-4GlcNAcb1-3Galb1-4GlcNAcb1-2Mana1-3)Manb1-4GlcNAcb1-4(Fuca1-6)GlcNAcb-Sp24	248.614	20.8489	8.38605
	534	Fuca1-4(Galb1-3)GlcNAcb1-2 Mana-Sp0	247.53	47.1252	19.0382
	14	Manb-Sp8	245.774	15.5054	6.30879
	240	Neu5Aca2-3Galb1-3(Fuca1-4)GlcNAcb-Sp8	245.101	54.0843	22.0661
	559	GlcNAcb1-3Galb1-4GlcNAcb1-6(GlcNAcb1-3Galb1-4GlcNAcb1-2)Mana1-6(GlcNAcb1-3Galb1-4GlcNAcb1-2Man a1-3)Manb1-4GlcNAcb1-4GlcNAc-Sp24	244.683	6.53336	2.67013
	264	Neu5Aca2-3Galb1-4Glcb-Sp0	241.786	56.973	23.5634
	547	GlcNAcb1-3Galb1-4GlcNAcb1-3Galb1-4GlcNAcb1-2Mana1-6(GlcNAcb1-3Galb1-4GlcNAcb1-3Galb1-4GlcNAcb1-2Mana1-3)Manb1-4GlcNAcb1-4GlcNAcb-Sp25	240.409	22.9817	9.55945
	604	Neu5Aca2-3Galb1-4GlcNAcb1-3Galb1-4GlcNAcb1-2Mana1-6(Neu5Aca2-3Galb1-4GlcNAcb1-3Galb1-4GlcNAcb1-2Mana1-3)Manb1-4GlcNAcb1-4GlcNAcb-Sp12	237.332	31.3065	13.191
	237	Neu5Aca2-3GalNAca-Sp8	235.225	92.0248	39.1221
	366	Fuca1-4(Galb1-3)GlcNAcb1-2Mana1-6(Fuca1-4(Galb1-3)GlcNAcb1-2Mana1-3)Manb1-4GlcNAcb1-4(Fuca1-6)GlcNAcb-Sp22	234.06	13.1546	5.62018
	188	GlcNAcb1-6(GlcNAcb1-4)GalNAca-Sp8	232.519	57.9608	24.9274
	546	GlcNAcb1-3Galb1-4GlcNAcb1-3Galb1-4GlcNAcb1-2Mana1-6(GlcNAcb1-3Galb1-4GlcNAcb1-3Galb1-4GlcNAcb1-2Mana1-3)Manb1-4GlcNAcb1-4GlcNAcb-Sp12	229.318	7.29146	3.17963
	586	GlcNAcb1-3Galb1-4GlcNAcb1-3Galb1-4GlcNAcb1-3Galb1-4GlcNAcb1-6(GlcNAcb1-3Galb1-4GlcNAcb1-3Galb1-4GlcNAcb1-3Galb1-4GlcNAb1-2)Mana1-6(GlcNAcb1-3Galb1-4GlcNAcb1-3Galb1-4GlcNAcb1-3Galb1-4GlcNAcb1-2Mana1-3)Manb1-4GlcNAcb1-4(Fuca1-6)GlcNAcb-Sp24	227.557	18.0251	7.92116
	607	Neu5Aca2-6Galb1-4GlcNAcb1-3Galb1-4GlcNAcb1-3Galb1-4GlcNAcb1-2Mana1-6(Neu5Aca2-6Galb1-4GlcNAcb1-3Galb1-4GlcNAcb1-3Galb1-4GlcNAcb1-2Mana1-3)Manb1-4GlcNAcb1-4GlcNAcb-Sp12	222.67	20.5626	9.23454
	519	(6P)Galb1-4GlcNAcb-SP0	220.626	14.5489	6.59435
	421	Fuca1-2Galb1-4GlcNAcb1-2Mana1-6(Fuca1-2Galb1-4GlcNAcb1-2Mana1-3)Manb1-4GlcNAcb1-4(Fuca1-6)GlcNAcb-Sp22	220.309	35.8064	16.2528
	211	Mana1-6(Mana1-2Mana1-3)Mana1-6(Mana1-2Mana1-3)Manb1-4GlcNAcb1-4GlcNAcb-Sp12	217.579	29.4049	13.5146
	565	GlcNAcb1-3Galb1-4GlcNAcb1-3Galb1-4GlcNAcb1-3Galb1-4GlcNAcb1-3Galb1-4GlcNAcb1-2Mana1-6(GlcNAcb1-3Galb1-4GlcNAcb1-3Galb1-4GlcNAcb1-3Galb1-4GlcNAcb1-3Galb1-4GlcNAcb1-2Mana1-3)Manb1-4GlcNAcb1-4GlcNAcb-Sp25	214.987	35.7201	16.615
	350	Galb1-4GlcNAcb1-2Mana1-3Manb1-4GlcNAcb1-4GlcNAc-Sp12	213.742	92.2095	43.1406
	42	(6S)Galb1-4Glcb-Sp0	212.705	9.00319	4.2327
	149	Galb1-3GlcNAcb1-3Galb1-4Glcb-Sp10	203.275	40.3295	19.8399
	275	Neu5Aca2-6Galb-Sp8	201.241	64.5933	32.0974
	26	(3S)Galb1-4(6S)Glcb-Sp0	199.358	43.1294	21.6342
	382	Galb1-3GalNAca1-3(Fuca1-2)Galb1-4GlcNAc-Sp0	194.266	26.0723	13.4209
	16	GlcNAcb-Sp0	193.432	29.3676	15.1824
	318	Neu5Aca2-3Galb1-4GlcNAcb1-6(Neu5Aca2-3Galb1-3)GalNAca-Sp14	193.323	29.7706	15.3994
	308	GlcAb1-3GlcNAcb-Sp8	190.931	24.8111	12.9948
	174	GlcNAca1-3Galb1-4GlcNAcb-Sp8	186.295	17.3977	9.3388
	550	GlcNAcb1-3Galb1-4GlcNAcb1-3Galb1-4GlcNAcb1-3Galb1-4GlcNAcb1-2Mana1-6(GlcNAcb1-3Galb1-4GlcNAcb1-3Galb1-4GlcNAcb1-3Galb1-4GlcNAcb1-2Mana1-3)Manb1-4GlcNAcb1-4GlcNAcb-Sp25	186.179	11.3491	6.09578
	588	GlcNAcb1-3Galb1-4GlcNAcb1-3Galb1-4GlcNAcb1-3Galb1-4GlcNAcb1-3Galb1-4GlcNAcb1-6(GlcNAcb1-3Galb1-4GlcNAcb1-3Galb1-4GlcNAcb1-3Galb1-4GlcNAcb1-3Galb1-4GlcNAb1-2)Mana1-6(GlcNAcb1-3Galb1-4GlcNAcb1-3Galb1-4GlcNAcb1-3Galb1-4GlcNAcb1-3Galb1-4GlcNAcb1-2Mana1-3)Manb1-4GlcNAcb1-4(Fuca1-6)GlcNAcb-Sp24	183.233	7.58467	4.13935
	204	GlcAb1-3Galb-Sp8	183.061	41.251	22.534
	247	Neu5Aca2-3Galb1-3GalNAcb1-3Gala1-4Galb1-4Glcb-Sp0	182.669	20.8112	11.3929
	181	GlcNAcb1-3GalNAca-Sp14	181.757	53.9187	29.6653
	119	Gala1-3Galb-Sp8	181.722	41.03	22.5784
	284	Neu5Gca2-3Galb1-4GlcNAcb-Sp0	177.885	27.3903	15.3977
	589	Galb1-4GlcNAcb1-3Galb1-4GlcNAcb1-3Galb1-4GlcNAcb1-3Galb1-4GlcNAcb1-3Galb1-4GlcNAcb1-6(Galb1-4GlcNAcb1-3Galb1-4GlcNAcb1-3Galb1-4GlcNAcb1-3Galb1-4GlcNAcb1-3Galb1-4GlcNAb1-2)Mana1-6(Galb1-4GlcNAcb1-3Galb1-4GlcNAcb1-3Galb1-4GlcNAcb1-3Galb1-4GlcNAcb1-3Galb1-4GlcNAcb1-2Mana1-3)Manb1-4GlcNAcb1-4(Fuca1-6)GlcNAcb-Sp24	177.577	29.3859	16.5482
	25	(3S)Galb1-4Glcb-Sp8	175.697	108.349	61.6683
	274	Neu5Aca2-6Galb1-4Glcb-Sp8	175.34	49.0448	27.9713
	368	Neu5Aca2-6GlcNAcb1-4GlcNAcb1-4GlcNAc-Sp21	175.218	19.6004	11.1863
	101	Gala1-2Galb-Sp8	175.19	64.0765	36.5755
	313	MurNAcb1-4GlcNAcb-Sp10	174.524	57.7792	33.1068
	126	Galb1-2Galb-Sp8	174.273	53.9107	30.9345
	12	Galb-Sp8	174.049	19.1797	11.0197
	253	Neu5Aca2-3Galb1-4(Fuca1-3)(6S)GlcNAcb-Sp8	173.028	45.5845	26.3452
	124	Gala1-4GlcNAcb-Sp8	172.224	43.6584	25.3498
	13	Glcb-Sp8	170.317	21.7364	12.7623
	552	Galb1-3GlcNAcb1-3Galb1-4GlcNAcb1-2Mana1-6(Galb1-3GlcNAcb1-3Galb1-4GlcNAcb1-2Mana1-3)Manb1-4GlcNAcb1-4GlcNAc-Sp25	169.584	22.1662	13.0709
	1	Gala-Sp8	169.035	21.5999	12.7784
	587	Galb1-4GlcNAcb1-3Galb1-4GlcNAcb1-3Galb1-4GlcNAcb1-3Galb1-4GlcNAcb1-6(Galb1-4GlcNAcb1-3Galb1-4GlcNAcb1-3Galb1-4GlcNAcb1-3Galb1-4GlcNAb1-2)Mana1-6(Galb1-4GlcNAcb1-3Galb1-4GlcNAcb1-3Galb1-4GlcNAcb1-3Galb1-4GlcNAcb1-2Mana1-3)Manb1-4GlcNAcb1-4(Fuca1-6)GlcNAcb-Sp24	165.607	17.7653	10.7274
	31	(3S)Galb1-3GlcNAcb-Sp8	165.546	54.861	33.1394
	212	Mana1-2Mana1-6(Mana1-3)Mana1-6(Mana1-2Mana1-2Mana1-3)Manb1-4GlcNAcb1-4GlcNAcb-Sp12	164.538	49.0229	29.7944
	202	GlcAa-Sp8	163.005	66.6966	40.9168
	451	Gala1-3(Fuca1-2)Galb1-4GlcNAcb1-6(Gala1-3(Fuca1-2)Galb1-4GlcNAcb1-3)GalNAc-Sp14	162.728	28.1989	17.3288
	79	Fuca1-2Galb-Sp8	162.387	26.7518	16.4741
	605	GlcNAcb1-6(Neu5Aca2-3Galb1-3)GalNAca-Sp14	161.713	30.5589	18.897
	98	GalNAcb1-4(Fuca1-3)GlcNAcb-Sp0	161.583	30.5099	18.8819
	107	Gala1-3(Fuca1-2)Galb1-4Glcb-Sp0	160.871	31.7676	19.7473
	597	Neu5Aca2-3Galb1-4GlcNAcb1-3Galb1-4GlcNAcb1-6(Neu5Aca2-3Galb1-4GlcNAcb1-3Galb1-4GlcNAcb1-3)GalNAca-Sp14	160.574	50.1259	31.2167
	172	Galb1-4Glcb-Sp0	160.236	48.3683	30.1856
	480	Neu5Aca2-3Galb1-4GlcNAcb1-6GalNAca-Sp14	158.724	44.6668	28.1412
	242	Neu5Aca2-3Galb1-4(Neu5Aca2-3Galb1-3)GlcNAcb-Sp8	158.114	78.3882	49.577
	17	GlcNAcb-Sp8	158.036	16.4096	10.3835
	273	Neu5Aca2-6Galb1-4Glcb-Sp0	157.813	25.9104	16.4184
	3	Mana-Sp8	156.515	37.2129	23.7759
	38	(3S)Galb-Sp8	154.785	36.2669	23.4306
	294	Galb1-4GlcNAcb1-3Galb1-3GlcNAcb-Sp0	153.72	49.8679	32.4407
	410	Gala1-3(Fuca1-2)Galb1-4(Fuca1-3)Glcb-Sp21	152.754	64.813	42.4297
	104	Gala1-3(Fuca1-2)Galb1-4(Fuca1-3)GlcNAcb-Sp0	152.304	43.1909	28.3583
	506	Fuca1-2Galb1-3GlcNAcb1-6(Fuca1-2Galb1-3GlcNAcb1-3)GalNAca-Sp14	151.79	59.371	39.1138
	579	GlcNAcb1-3Galb1-4GlcNAcb1-3Galb1-4GlcNAcb1-3Galb1-4GlcNAcb1-2Mana1-6(GlcNAcb1-3Galb1-4GlcNAcb1-3Galb1-4GlcNAcb1-3Galb1-4GlcNAcb1-2Mana1-3)Manb1-4GlcNAcb1-4(Fuca1-6)GlcNAcb-Sp24	151.481	28.6018	18.8814
	220	(3S)Galb1-4(Fuca1-3)(6S)GlcNAcb-Sp8	151.136	6.06233	4.01116
	501	Fuca1-2Galb1-3(6S)GlcNAcb-Sp0	151.008	10.636	7.04333
	568	Galb1-3GlcNAcb1-6(Galb1-3)GalNAc-Sp14	150.106	39.4383	26.2737
	278	Galb1-3(Fuca1-4)GlcNAcb1-3Galb1-3(Fuca1-4)GlcNAcb-Sp0	149.911	11.2979	7.53638
	118	Gala1-3Galb1-4Glc-Sp10	149.654	20.1341	13.4538
	449	Galb1-4GlcNAcb1-2Mana-Sp0	148.529	6.67511	4.49414
	599	GlcNAcb1-3Galb1-4GlcNAcb1-3Galb1-4GlcNAcb1-3GalNAca-Sp14	148.164	22.3664	15.0957
	2	Glca-Sp8	147.57	57.4096	38.9032
	5	GalNAca-Sp15	146.787	43.659	29.7431
	585	Galb1-4GlcNAcb1-3Galb1-4GlcNAcb1-3Galb1-4GlcNAcb1-6(Galb1-4GlcNAcb1-3Galb1-4GlcNAcb1-3Galb1-4GlcNAb1-2)Mana1-6(Galb1-4GlcNAcb1-3Galb1-4GlcNAcb1-3Galb1-4GlcNAcb1-2Mana1-3)Manb1-4GlcNAcb1-4(Fuca1-6)GlcNAcb-Sp24	146.444	33.9401	23.1762
	427	Fuca1-2Galb1-3GlcNAcb1-2Mana1-6(Fuca1-2Galb1-3GlcNAcb1-2Mana1-3)Manb1-4GlcNAcb1-4(Fuca1-6)GlcNAcb-Sp22	146.076	31.1698	21.3382
	476	GlcNAcb1-6(GlcNAcb1-2)Mana1-6(GlcNAcb1-2Mana1-3)Manb1-4GlcNAcb1-4(Fuca1-6)GlcNAcb-Sp24	145.938	8.90168	6.09963
	520	GalNAca1-3(Fuca1-2)Galb1-4GlcNAcb1-6GalNAc-Sp14	144.892	41.2506	28.4699
	251	Neu5Aca2-3Galb1-3GlcNAcb-Sp8	144.566	66.6063	46.0734
	482	Neu5Aca2-6Galb1-4 GlcNAcb1-6(Neu5Aca2-6Galb1-4GlcNAcb1-3)GalNAca-Sp14	144.084	62.1838	43.1581
	141	Galb1-3GalNAca-Sp14	143.768	18.1489	12.6237
	46	Neu5Aca2-3(6S)Galb1-4GlcNAcb-Sp8	143.27	31.5232	22.0027
	66	Fuca1-2Galb1-3GlcNAcb1-3Galb1-4Glcb-Sp8	142.698	9.51205	6.66587
	413	Neu5Aca2-3Galb1-3GalNAcb1-4(Neu5Aca2-8Neu5Aca2-3)Galb1-4Glcb-Sp0	142.596	37.2327	26.1106
	152	Galb1-4(Fuca1-3)GlcNAcb-Sp0	141.345	22.0928	15.6305
	392	Galb1-3GlcNAcb1-3GalNAca-Sp14	140.979	20.4703	14.5201
	63	Fuca1-2Galb1-3GalNAca-Sp14	139.789	27.637	19.7705
	474	Fuca1-2Galb1-3(Fuca1-4)GlcNAcb1-2Mana1-6(Fuca1-2Galb1-3(Fuca1-4)GlcNAcb1-2Mana1-3)Manb1-4GlcNAcb1-4(Fuca1-6)GlcNAcb1-4(Fuca1-6)GlcNAcb-Sp19	139.689	17.0238	12.187
	485	Mana1-6(Mana1-3)Manb1-4GlcNAcb1-4(Fuca1-6)GlcNAcb-Sp19	139.653	32.357	23.1695
	235	Neu5Aca2-3Galb1-3GalNAcb1-4(Neu5Aca2-3)Galb1-4Glcb-Sp0	139.597	49.3983	35.3865
	203	GlcAb-Sp8	139.525	34.0883	24.4317
	321	GlcNAcb1-2Mana1-6(Neu5Aca2-6Galb1-4GlcNAcb1-2Mana1-3)Manb1-4GlcNAcb1-4GlcNAcb-Sp12	139.484	20.6647	14.8151
	47	(6S)GlcNAcb-Sp8	139.083	24.2231	17.4162
	454	GalNAcb1-4Galb1-4Glcb-Sp0	138.452	32.2377	23.2845
	349	Neu5Aca2-6Galb1-4GlcNAcb1-2Mana1-3Manb1-4GlcNAcb1-4GlcNAc-Sp12	137.582	23.6079	17.1591
	494	Galb1-4(Fuca1-3)GlcNAcb1-6(Neu5Aca2-6(Neu5Aca2-3Galb1-3)GlcNAcb1-3)Galb1-4Glc-Sp21	135.677	7.35566	5.42145
	285	Neu5Gca2-3Galb1-4Glcb-Sp0	135.613	29.3156	21.6172
	441	Galb1-6Galb-Sp10	135.521	31.1099	22.9557
	577	GlcNAcb1-3Galb1-4GlcNAcb1-3Galb1-4GlcNAcb1-2Mana1-6(GlcNAcb1-3Galb1-4GlcNAcb1-3Galb1-4GlcNAcb1-2Mana1-3)Manb1-4GlcNAcb1-4(Fuca1-6)GlcNAcb-Sp24	135.459	41.4032	30.5652
	218	Manb1-4GlcNAcb-Sp0	135.051	36.6097	27.1081
	466	Neu5Aca2-6Galb1-4GlcNAcb1-6(Neu5Aca2-6Galb1-4GlcNAcb1-2)Mana1-6(GlcNAcb1-4)(Neu5Aca2-6Galb1-4GlcNAcb1-2Mana1-3)Manb1-4GlcNAcb1-4GlcNAcb-Sp21	133.62	96.1658	71.9698
	193	GlcNAcb1-6GalNAca-Sp8	133.619	134.425	100.603
	213	Mana1-2Mana1-6(Mana1-2Mana1-3)Mana1-6(Mana1-2Mana1-2Mana1-3)Manb1-4GlcNAcb1-4GlcNAcb-Sp12	133.363	22.399	16.7956
	295	Neu5Aca2-3Galb1-3GlcNAcb1-3Galb1-3GlcNAcb-Sp0	133.278	41.4249	31.0816
	545	Fuca1-2Galb1-4GlcNAcb1-3Galb1-4GlcNAcb1-2Mana1-6(Fuca1-2Galb1-4GlcNAcb1-3Galb1-4GlcNAcb1-2Mana1-3)Manb1-4GlcNAcb1-4GlcNAcb-Sp24	133.249	41.1235	30.8621
	142	Galb1-3GalNAca-Sp16	133.122	34.702	26.0679
	68	Fuca1-2Galb1-3GlcNAcb-Sp0	132.535	37.3575	28.187
	180	GlcNAcb1-3GalNAca-Sp8	132.34	45.4491	34.3427
	85	(3S)Galb1-4(Fuca1-3)Glcb-Sp0	132.122	50.6816	38.3598
	299	(6P)Glcb-Sp10	131.783	20.6092	15.6388
	575	GlcNAcb1-3Galb1-4GlcNAcb1-2Mana1-6(GlcNAcb1-3Galb1-4GlcNAcb1-2Mana1-3)Manb1-4GlcNAcb1-4(Fuca1-6)GlcNAcb-Sp24	130.296	16.227	12.454
	292	Galb1-4(Fuca1-3)(6S)Glcb-Sp0	130.233	83.6677	64.2447
	154	Galb1-4(Fuca1-3)GlcNAcb1-3Galb1-4(Fuca1-3)GlcNAcb-Sp0	130.032	5.27162	4.05409
	100	GalNAcb1-4GlcNAcb-Sp8	128.781	17.1272	13.2995
	197	Glca1-4Glca-Sp8	128.361	34.1296	26.5888
	143	Galb1-3GalNAcb-Sp8	127.598	23.1067	18.109
	55	Neu5Aca2-6Galb1-4GlcNAcb1-2Mana1-6(Neu5Aca2-6Galb1-4GlcNAcb1-2Mana1-3)Manb1-4GlcNAcb1-4GlcNAcb-Sp12	127.434	15.7049	12.3239
	450	Fuca1-2Galb1-4GlcNAcb1-6(Fuca1-2Galb1-4GlcNAcb1-3)GalNAc-Sp14	127.371	14.8304	11.6435
	489	Galb1-3GlcNAcb1-6GalNAca-Sp14	127.336	48.0223	37.7132
	123	Gala1-4Galb1-4Glcb-Sp0	127.179	39.7954	31.291
	414	Gala1-3(Fuca1-2)Galb1-4GlcNAcb1-3GalNAca-Sp14	127.127	42.9071	33.7514
	4	GalNAca-Sp8	127.11	42.6213	33.531
	147	Galb1-3Galb-Sp8	126.799	47.9862	37.8443
	576	Galb1-4GlcNAcb1-3Galb1-4GlcNAcb1-2Mana1-6(Galb1-4GlcNAcb1-3Galb1-4GlcNAcb1-2Mana1-3)Manb1-4GlcNAcb1-4(Fuca1-6)GlcNAcb-Sp24	126.612	36.1736	28.5704
	6	Fuca-Sp8	126.571	32.5744	25.736
	471	Glca1-4Glca1-4Glca1-4Glcb-Sp10	125.711	37.203	29.5941
	157	Galb1-4(6S)Glcb-Sp8	125.589	37.7796	30.0819
	560	Galb1-4GlcNAcb1-3Galb1-4GlcNAcb1-6(Galb1-4GlcNAcb1-3Galb1-4GlcNAcb1-2)Mana1-6(Galb1-4GlcNAcb1-3Galb1-4GlcNAcb1-2Mana1-3)Mana1-4GlcNAcb1-4GlcNAc-Sp24	125.432	22.1374	17.649
	592	Galb1-4GlcNAcb1-3Galb1-4GlcNAcb1-6(Galb1-4GlcNAcb1-3Galb1-4GlcNAcb1-3)GalNAca-Sp14	124.835	7.60242	6.08996
	239	Neu5Aca2-3Galb1-3(6S)GlcNAc-Sp8	124.466	30.3322	24.3699
	135	GlcNAcb1-6(Galb1-3)GalNAca-Sp14	124.453	25.7301	20.6746
	249	Fuca1-2(6S)Galb1-4Glcb-Sp0	124.262	38.8081	31.2309
	496	Gala1-3Galb1-4GlcNAcb1-6GalNAca-Sp14	123.832	32.8595	26.5355
	43	(6S)Galb1-4Glcb-Sp8	123.804	34.9629	28.2406
	246	Neu5Aca2-3Galb-Sp8	122.989	22.4043	18.2166
	207	KDNa2-3Galb1-4GlcNAcb-Sp0	122.724	35.5853	28.9961
	78	Fuca1-2Galb1-4Glcb-Sp0	122.553	35.6882	29.1205
	122	Gala1-4Galb1-4GlcNAcb-Sp8	121.948	62.8648	51.5505
	178	GlcNAcb1-6(GlcNAcb1-3)GalNAca-Sp14	121.906	32.8115	26.9155
	261	Neu5Aca2-3Galb1-4GlcNAcb-Sp8	121.691	44.7453	36.7696
	185	GlcNAcb1-3Galb1-4GlcNAcb1-3Galb1-4GlcNAcb-Sp0	121.664	18.2037	14.9623
	137	Neu5Aca2-6(Galb1-3)GalNAca-Sp14	121.454	26.5505	21.8605
	166	Galb1-4GlcNAcb1-3Galb1-4Glcb-Sp8	121.255	14.5804	12.0245
	328	Galb1-4(Fuca1-3)GlcNAcb1-2Mana1-6(Galb1-4(Fuca1-3)GlcNAcb1-2Mana1-3)Manb1-4GlcNAcb1-4GlcNAcb-Sp20	120.871	80.093	66.2632
	286	Neu5Gca2-6GalNAca-Sp0	120.809	9.80115	8.11296
	95	GalNAcb1-3GalNAca-Sp8	120.636	19.2873	15.988
	525	Galb1-3GlcNAcb1-2Mana-Sp0	119.965	21.7435	18.1249
	467	Neu5Aca2-6Galb1-4GlcNAcb1-6(Neu5Aca2-6Galb1-4GlcNAcb1-2)Mana1-6(GlcNAcb1-4)(Neu5Aca2-6Galb1-4GlcNAcb1-4(Neu5Aca2-6Galb1-4GlcNAcb1-2)Mana1-3)Manb1-4GlcNAcb1-4GlcNAcb-Sp21	119.637	20.2877	16.9578
	354	Galb1-4GlcNAcb1-2Mana1-6(Galb1-4GlcNAcb1-2Mana1-3)Manb1-4GlcNAcb1-4(Fuca1-6)GlcNAcb-Sp22	119.529	34.2368	28.6432
	115	Gala1-3Galb1-3GlcNAcb-Sp0	119.122	15.3159	12.8574
	209	Mana1-2Mana1-6(Mana1-2Mana1-3)Mana-Sp9	119.005	12.2968	10.333
	117	Gala1-3Galb1-4Glcb-Sp0	117.737	22.6363	19.2262
	396	Gala1-3Galb1-3(Fuca1-4)GlcNAcb1-2Mana1-6(Gala1-3Galb1-3(Fuca1-4)GlcNAcb1-2Mana1-3)Manb1-4GlcNAcb1-4GlcNAc-Sp19	116.993	27.0009	23.079
	504	GalNAcb1-4(Fuca1-3)(6S)GlcNAcb-Sp8	116.704	24.8998	21.3357
	121	Gala1-4Galb1-4GlcNAcb-Sp0	116.666	48.5977	41.6555
	72	Fuca1-2Galb1-4(Fuca1-3)GlcNAcb-Sp0	115.039	56.7121	49.2983
	201	G-ol-Sp8	114.705	52.153	45.4671
	41	(6P)Mana-Sp8	114.476	21.0141	18.3568
	548	Galb1-4GlcNAcb1-3Galb1-4GlcNAcb1-3Galb1-4GlcNAcb1-2Mana1-6(Galb1-4GlcNAcb1-3Galb1-4GlcNAcb1-3Galb1-4GlcNAcb1-2Mana1-3)Manb1-4GlcNAcb1-4GlcNAcb-Sp12	113.643	10.4936	9.23384
	417	Fuca1-2Galb1-4(Fuca1-3)GlcNAcb1-3GalNAca-Sp14	113.627	14.9401	13.1484
	128	Galb1-3GlcNAcb1-3Galb1-4(Fuca1-3)GlcNAcb-Sp0	113.486	20.2788	17.869
	15	GalNAcb-Sp8	113.422	10.9514	9.65546
	134	GlcNAcb1-6(Galb1-3)GalNAca-Sp8	113.277	37.6285	33.2181
	556	Neu5Gca2-8Neu5Gca2-3Galb1-4GlcNAcb1-3Galb1-4GlcNAc-Sp0	113.215	118.705	104.849
	507	GalNAca1-3(Fuca1-2)Galb1-3GlcNAcb1-6GalNAca-Sp14	112.878	15.1469	13.4188
	591	Galb1-4GlcNAcb1-3Galb1-4GlcNAcb1-6(Galb1-3)GalNAca-Sp14	112.865	15.8319	14.0273
	495	Fuca1-2Galb1-4GlcNAcb1-6GalNAca-Sp14	112.503	40.7805	36.2484
	358	KDNa2-6Galb1-4GlcNAc-Sp0	112.495	12.0516	10.713
	130	Galb1-3(Fuca1-4)GlcNAc-Sp8	112.263	20.0881	17.8938
	27	(3S)Galb1-4(6S)Glcb-Sp8	112.122	12.5671	11.2084
	37	(3S)Galb1-4GlcNAcb-Sp8	111.6	14.9727	13.4164
	345	GlcNAca1-4Galb1-3GalNAc-Sp14	111.479	39.5093	35.441
	491	Galb1-3(Fuca1-4)GlcNAcb1-6GalNAca-Sp14	111.142	13.3051	11.9713
	146	Galb1-3GalNAcb1-4Galb1-4Glcb-Sp8	110.928	19.7179	17.7754
	248	Neu5Aca2-3Galb1-3GlcNAcb1-3Galb1-4GlcNAcb-Sp0	110.487	33.8938	30.6766
	583	Galb1-4GlcNAcb1-3Galb1-4GlcNAcb1-6(Galb1-4GlcNAcb1-3Galb1-4GlcNAb1-2)Mana1-6(Galb1-4GlcNAcb1-3Galb1-4GlcNAcb1-2Mana1-3)Manb1-4GlcNAcb1-4(Fuca1-6)GlcNAcb-Sp24	109.788	11.6811	10.6396
	45	(6S)Galb1-4(6S)Glcb-Sp8	109.7	8.25754	7.52742
	463	Neu5Aca2-3Galb1-4GlcNAcb1-6(Neu5Aca2-3Galb1-4GlcNAcb1-2)Mana1-6(GlcNAcb1-4)(Neu5Aca2-3Galb1-4GlcNAcb1-4(Neu5Aca2-3Galb1-4GlcNAcb1-2)Mana1-3)Manb1-4GlcNAcb1-4GlcNAcb-Sp21	109.139	9.45263	8.66108
	361	Fuca1-2Galb1-3GlcNAcb1-2Mana1-6(Fuca1-2Galb1-3GlcNAcb1-2Mana1-3)Manb1-4GlcNAcb1-4GlcNAcb-Sp20	108.937	14.2064	13.041
	105	Gala1-3(Fuca1-2)Galb1-4(Fuca1-3)GlcNAcb-Sp8	108.808	33.2757	30.5819
	32	(3S)Galb1-4(Fuca1-3)GlcNAc-Sp0	108.632	60.7965	55.9655
	67	Fuca1-2Galb1-3GlcNAcb1-3Galb1-4Glcb-Sp10	107.731	40.1221	37.243
	103	Gala1-3(Fuca1-2)Galb1-3GlcNAcb-Sp8	107.705	32.1271	29.8288
	386	Galb1-4(Fuca1-3)GlcNAcb1-6(Fuca1-4(Fuca1-2Galb1-3)GlcNAcb1-3)Galb1-4Glc-Sp21	107.256	30.4165	28.3587
	144	Galb1-3GalNAcb1-3Gala1-4Galb1-4Glcb-Sp0	106.599	8.88225	8.33238
	210	Mana1-2Mana1-3Mana-Sp9	106.571	25.1106	23.5623
	483	Neu5Aca2-6Galb1-4GlcNAcb1-2Mana1-6(Neu5Aca2-6Galb1-4GlcNAcb1-2Mana1-3)Manb1-4GlcNAcb1-4(Fuca1-6)GlcNAcb-Sp24	105.936	22.5049	21.2438
	458	GalNAca1-3(Fuca1-2)Galb1-3GlcNAcb1-2Mana1-6(GalNAca1-3(Fuca1-2)Galb1-3GlcNAcb1-2Mana1-3)Manb1-4GlcNAcb1-4(Fuca1-6)GlcNAcb-Sp22	105.782	35.2921	33.3631
	20	Galb1-4GlcNAcb1-6(Galb1-4GlcNAcb1-3)GalNAc-Sp14	105.717	18.5847	17.5796
	263	Fuca1-2Galb1-4(6S)Glcb-Sp0	105.472	52.614	49.8843
	112	Gala1-3GalNAca-Sp16	104.774	27.6499	26.3901
	490	Gala1-3Galb1-3GlcNAcb1-6GalNAca-Sp14	104.3	31.0016	29.7234
	590	Galb1-4GlcNAcb1-3Galb1-4GlcNAcb1-3GalNAca-Sp14	104.095	13.4442	12.9153
	155	Galb1-4(Fuca1-3)GlcNAcb1-3Galb1-4(Fuca1-3)GlcNAcb1-3Galb1-4(Fuca1-3)GlcNAcb-Sp0	103.896	35.872	34.5267
	378	Neu5Aca2-6Galb1-4GlcNAcb1-3GalNAc-Sp14	103.163	15.476	15.0015
	448	Galb1-4(Fuca1-3)GlcNAcb1-6GalNAc-Sp14	102.997	20.402	19.8083
	84	GalNAca1-3(Fuca1-2)Galb1-4(Fuca1-3)GlcNAcb-Sp0	102.787	6.65914	6.47859
	492	Neu5Aca2-3Galb1-3GlcNAcb1-6GalNAca-Sp14	102.719	8.49418	8.2693
	187	GlcNAcb1-4-MDPLys	102.565	17.66	17.2183
	596	GlcNAcb1-3Galb1-4GlcNAcb1-6(GlcNAcb1-3Galb1-4GlcNAcb1-3)GalNAca-Sp14	102.318	19.511	19.069
	206	KDNa2-3Galb1-3GlcNAcb-Sp0	102.233	21.3151	20.8496
	162	Galb1-4GlcNAcb1-3Galb1-4(Fuca1-3)GlcNAcb1-3Galb1-4(Fuca1-3)GlcNAcb-Sp0	101.772	13.2202	12.99
	113	Gala1-3GalNAcb-Sp8	101.292	14.5266	14.3414
	527	Neu5Aca2-3Galb1-3GlcNAcb1-2Mana-Sp0	101.096	6.40125	6.33183
	363	Fuca1-2Galb1-4(Fuca1-3)GlcNAcb1-2Mana1-6(Fuca1-2Galb1-4(Fuca1-3)GlcNAcb1-2Mana1-3)Manb1-4GlcNAcb1-4GlcNAb-Sp20	100.962	22.786	22.569
	60	Fuca1-2Galb1-3GalNAcb1-3Gala1-4Galb1-4Glcb-Sp9	100.515	33.2943	33.1238
	541	GlcNAcb1-3Galb1-4GlcNAcb1-2Mana1-6(GlcNAcb1-3Galb1-4GlcNAcb1-2Mana1-3)Manb1-4GlcNAcb1-4GlcNAcb-Sp25	100.434	26.5811	26.4662
	355	Galb1-3GlcNAcb1-2Mana1-6(Galb1-3GlcNAcb1-2Mana1-3)Manb1-4GlcNAcb1-4(Fuca1-6)GlcNAcb-Sp22	99.9878	38.8493	38.854
	338	Neu5Aca2-3Galb1-4(Fuca1-3)GlcNAcb1-6(Neu5Aca2-3Galb1-3)GalNAc-Sp14	99.963	10.8548	10.8588
	578	Galb1-4GlcNAcb1-3Galb1-4GlcNAcb1-3Galb1-4GlcNAcb1-2Mana1-6(Galb1-4GlcNAcb1-3Galb1-4GlcNAcb1-3Galb1-4GlcNAcb1-2Mana1-3)Manb1-4GlcNAcb1-4(Fuca1-6)GlcNAcb-Sp24	99.855	12.1327	12.1504
	376	Fuca1-4(Fuca1-2Galb1-3)GlcNAcb1-2Mana1-3(Fuca1-4(Fuca1-2Galb1-3)GlcNAcb1-2Mana1-3)Manb1-4GlcNAcb1-4GlcNAcb-Sp19	99.713	15.4808	15.5253
	423	Fuca1-2Galb1-3GlcNAcb1-3GalNAc-Sp14	99.689	25.4867	25.5662
	252	Neu5Aca2-3Galb1-4(6S)GlcNAcb-Sp8	99.5813	19.3097	19.3909
	606	Neu5Aca2-6Galb1-4GlcNAcb1-3Galb1-4GlcNAcb1-6(Neu5Aca2-6Galb1-4GlcNAcb1-3Galb1-4GlcNAcb1-3)GalNAca-Sp14	98.75	16.3712	16.5784
	554	Neu5Aca2-8Neu5Gca2-3Galb1-4GlcNAc-Sp0	97.9774	11.0905	11.3194
	301	Galb1-3Galb1-4GlcNAcb-Sp8	97.9662	31.1277	31.7739
	357	KDNa2-3Galb1-4(Fuca1-3)GlcNAc-Sp0	97.6792	43.9228	44.9664
	580	Galb1-4GlcNAcb1-3Galb1-4GlcNAcb1-3Galb1-4GlcNAcb1-3Galb1-4GlcNAcb1-2Mana1-6(Galb1-4GlcNAcb1-3Galb1-4GlcNAcb1-3Galb1-4GlcNAcb1-3Galb1-4GlcNAcb1-2Mana1-3)Manb1-4GlcNAcb1-4(Fuca1-6)GlcNAcb-Sp24	97.5835	9.14237	9.36877
	168	Galb1-4GlcNAcb1-6(Galb1-3)GalNAc-Sp14	97.5101	34.0801	34.9503
	359	KDNa2-3Galb1-4Glc-Sp0	97.2743	17.9816	18.4855
	331	Neu5Aca2-6Galb1-4GlcNAcb1-3Galb1-3GlcNAcb-Sp0	97.1852	65.1357	67.0222
	57	Neu5Aca2-6Galb1-4GlcNAcb1-2Mana1-6(Neu5Aca2-6Galb1-4GlcNAcb1-2Man-a1-3)Manb1-4GlcNAcb1-4GlcNAcb-Sp21	97.1405	40.1504	41.3323
	289	Neu5Aca2-3Galb1-4GlcNAcb1-6(Galb1-3)GalNAca-Sp14	96.6718	13.6926	14.164
	553	Neu5Gca2-8Neu5Gca2-3Galb1-4GlcNAc-Sp0	96.5151	8.26451	8.56292
	153	Galb1-4(Fuca1-3)GlcNAcb-Sp8	96.4051	9.02609	9.36266
	194	GlcNAcb1-6GalNAca-Sp14	96.3431	11.3437	11.7743
	543	Galb1-4GlcNAcb1-3Galb1-4GlcNAcb1-2Mana1-6(Galb1-4GlcNAcb1-3Galb1-4GlcNAcb1-2Mana1-3)Manb1-4GlcNAcb1-4GlcNAcb-Sp24	96.2705	5.4722	5.68419
	75	Fuca1-2Galb1-4GlcNAcb1-3Galb1-4GlcNAcb1-3Galb1-4GlcNAcb-Sp0	96.1638	21.9711	22.8476
	353	GlcNAcb1-2Mana1-6(GlcNAcb1-2Mana1-3)Manb1-4GlcNAcb1-4(Fuca1-6)GlcNAcb-Sp22	96.0605	25.7155	26.7701
	169	Galb1-4GlcNAcb-Sp0	95.9902	17.577	18.3113
	21	GlcNAcb1-6(GlcNAcb1-4)(GlcNAcb1-3)GlcNAc-Sp8	95.9463	27.4598	28.62
	429	Galb1-3GlcNAcb1-6(Galb1-3GlcNAcb1-2)Mana1-6(Galb1-3GlcNAcb1-2Mana1-3)Manb1-4GlcNAcb1-4GlcNAcb-Sp19	95.0403	6.63906	6.98552
	71	Fuca1-2Galb1-4(Fuca1-3)GlcNAcb1-3Galb1-4(Fuca1-3)GlcNAcb1-3Galb1-4(Fuca1-3)GlcNAcb-Sp0	94.9419	9.26535	9.75896
	469	Gala1-3(Fuca1-2)Galb1-3GalNAcb-Sp8	94.9189	22.8223	24.044
	132	Galb1-4GlcNAcb1-6GalNAca-Sp8	94.5401	32.6064	34.4895
	163	Galb1-4GlcNAcb1-3Galb1-4GlcNAcb1-3Galb1-4GlcNAcb-Sp0	94.4144	5.08766	5.38865
	69	Fuca1-2Galb1-3GlcNAcb-Sp8	93.9984	17.6597	18.7872
	161	Galb1-4GlcNAcb1-3GalNAc-Sp14	93.8568	22.6442	24.1263
	217	Mana1-6(Mana1-3)Mana1-6(Mana1-3)Manb1-4GlcNAcb1-4GlcNAcb-Sp12	93.4794	16.8043	17.9765
	456	Gala1-3(Fuca1-2)Galb1-3GlcNAcb1-2Mana1-6(Gala1-3(Fuca1-2)Galb1-3GlcNAcb1-2Mana1-3)Manb1-4GlcNAcb1-4(Fuca1-6)GlcNAcb-Sp22	92.3423	21.4033	23.1783
	422	GlcNAcb1-2(GlcNAcb1-6)Mana1-6(GlcNAcb1-2Mana1-3)Manb1-4GlcNAcb1-4GlcNAcb-Sp19	91.9402	44.0944	47.9599
	372	Gala1-3(Fuca1-2)Galb1-4GlcNAcb1-2Mana1-6(Gala1-3(Fuca1-2)Galb1-4GlcNAcb1-2Mana1-3)Manb1-4GlcNAcb1-4GlcNAcb-Sp20	91.8723	24.1725	26.311
	208	Mana1-2Mana1-2Mana1-3Mana-Sp9	91.8524	15.9263	17.339
	540	GlcNAcb1-3Galb1-4GlcNAcb1-2Mana1-6(GlcNAcb1-3Galb1-4GlcNAcb1-2Mana1-3)Manb1-4GlcNAcb1-4GlcNAcb-Sp12	91.6125	21.9763	23.9883
	479	Neu5Aca2-3Galb1-4GlcNAcb1-2Mana-Sp0	91.4429	8.97922	9.81948
	291	Galb1-4(Fuca1-3)(6S)GlcNAcb-Sp0	91.1608	8.78937	9.64161
	566	Galb1-4GlcNAcb1-3Galb1-4GlcNAcb1-3Galb1-4GlcNAcb1-3Galb1-4GlcNAcb1-3Galb1-4GlcNAcb1-2Mana1-6(Galb1-4GlcNAcb1-3Galb1-4GlcNAcb1-3Galb1-4GlcNAcb1-3Galb1-4GlcNAcb1-3Galb1-4GlcNAcb1-2Mana1-3)Manb1-4GlcNAcb1-4GlcNAcb-Sp25	90.4007	51.0655	56.488
	223	Fuca1-2(6S)Galb1-4(6S)Glcb-Sp0	90.2673	9.53221	10.56
	250	Neu5Aca2-3Galb1-3GlcNAcb-Sp0	90.1003	10.2177	11.3404
	173	Galb1-4Glcb-Sp8	90.0384	39.5027	43.8732
	601	Neu5Aca2-3Galb1-4GlcNAcb1-3Galb1-4GlcNAcb1-6(Galb1-3)GalNAca-Sp14	90.0346	21.297	23.6542
	390	Fuca1-2Galb1-3GalNAca1-3(Fuca1-2)Galb1-4Glcb-Sp0	89.7148	16.5875	18.4892
	499	Gala1-3(Fuca1-2)Galb1-4GlcNAcb1-6GalNAca-Sp14	89.4987	58.6777	65.5627
	551	Galb1-4GlcNAcb1-3Galb1-4GlcNAcb1-3Galb1-4GlcNAcb1-3Galb1-4GlcNAcb1-2Mana1-6(Galb1-4GlcNAcb1-3Galb1-4GlcNAcb1-3Galb1-4GlcNAcb1-3Galb1-4GlcNAcb1-2Mana1-3)Manb1-4GlcNAcb1-4GlcNAcb-Sp25	89.4303	16.1906	18.1041
	300	Neu5Aca2-3Galb1-4(Fuca1-3)GlcNAcb1-6(Galb1-3)GalNAca-Sp14	89.1964	8.78969	9.8543
	90	GalNAca1-3(Fuca1-2)Galb-Sp8	88.9971	10.0005	11.2369
	602	Neu5Aca2-6Galb1-4GlcNAcb1-3Galb1-4GlcNAcb1-6(Galb1-3)GalNAca-Sp14	88.0991	6.66905	7.56993
	156	Galb1-4(6S)Glcb-Sp0	88.0976	42.1234	47.8144
	557	Neu5Gca2-8Neu5Gca2-6Galb1-4GlcNAc-Sp0	87.8975	9.28327	10.5615
	455	GalNAca1-3(Fuca1-2)Galb1-4GlcNAcb1-2Mana1-6(GalNAca1-3(Fuca1-2)Galb1-4GlcNAcb1-2Mana1-3)Manb1-4GlcNAcb1-4(Fuca1-6)GlcNAcb-Sp22	87.628	29.314	33.4527
	343	GlcNAca1-4Galb1-4GlcNAcb1-3Galb1-4(Fuca1-3)GlcNAcb1-3Galb1-4(Fuca1-3)GlcNAcb-Sp0	87.4375	32.0301	36.6319
	129	Galb1-3(Fuca1-4)GlcNAc-Sp0	87.2571	12.8499	14.7265
	505	(3S)GalNAcb1-4(Fuca1-3)GlcNAcb-Sp8	87.164	20.0021	22.9477
	442	Neu5Aca2-3Galb1-4GlcNAcb1-3Galb-Sp8	87.0982	24.1347	27.7098
	447	Fuca1-2Galb1-4(Fuca1-3)GlcNAcb1-2Mana1-6(Fuca1-2Galb1-4(Fuca1-3)GlcNAcb1-4(Fuca1-2Galb1-4(Fuca1-3)GlcNAcb1-2)Mana1-3)Manb1-4GlcNAcb1-4GlcNAcb-Sp12	86.9485	23.725	27.2863
	428	Gala1-3(Fuca1-2)Galb1-4GlcNAcb1-2Mana1-6(Gala1-3(Fuca1-2)Galb1-4GlcNAcb1-2Mana1-3)Manb1-4GlcNAcb1-4(Fuca1-6)GlcNAcb-Sp22	86.7099	6.62305	7.63817
	404	Gala1-4Galb1-3GlcNAcb1-2Mana1-6(Gala1-4Galb1-3GlcNAcb1-2Mana1-3)Manb1-4GlcNAcb1-4GlcNAcb-Sp19	86.5122	9.89455	11.4372
	465	Neu5Aca2-6Galb1-4GlcNAcb1-4Mana1-6(GlcNAcb1-4)(Neu5Aca2-6Galb1-4GlcNAcb1-4(Neu5Aca2-6Galb1-4GlcNAcb1-2)Mana1-3)Manb1-4GlcNAcb1-4GlcNAcb-Sp21	86.1684	19.4733	22.5992
	418	Gala1-3(Fuca1-2)Galb1-4(Fuca1-3)GlcNAcb1-3GalNAc-Sp14	86.0073	18.8315	21.8953
	120	Gala1-4(Fuca1-2)Galb1-4GlcNAcb-Sp8	85.9651	17.5024	20.3599
	271	Neu5Aca2-6Galb1-4GlcNAcb1-3Galb1-4(Fuca1-3)GlcNAcb1-3Galb1-4(Fuca1-3)GlcNAcb-Sp0	85.5542	25.2706	29.5376
	360	KDNa2-3Galb1-3GalNAca-Sp14	85.5404	13.7809	16.1104
	481	Neu5Aca2-6Galb1-4GlcNAcb1-6GalNAca-Sp14	85.5183	26.0447	30.4551
	108	Gala1-3(Fuca1-2)Galb-Sp8	85.2071	13.7836	16.1766
	452	GalNAca1-3(Fuca1-2)Galb1-4GlcNAcb1-6(GalNAca1-3(Fuca1-2)Galb1-4GlcNAcb1-3)GalNAc-Sp14	84.6133	30.2886	35.7965
	244	Neu5Aca2-6(Neu5Aca2-3Galb1-3)GalNAca-Sp8	84.3573	4.75563	5.63749
	80	Fuca1-3GlcNAcb-Sp8	83.565	29.489	35.2887
	581	GlcNAcb1-3Galb1-4GlcNAcb1-3Galb1-4GlcNAcb1-3Galb1-4GlcNAcb1-3Galb1-4GlcNAcb1-2Mana1-6(GlcNAcb1-3Galb1-4GlcNAcb1-3Galb1-4GlcNAcb1-3Galb1-4GlcNAcb1-3Galb1-4GlcNAcb1-2Mana1-3)Manb1-4GlcNAcb1-4(Fuca1-6)GlcNAcb-Sp19	83.0914	21.0758	25.3646
	401	Fuca1-2Galb1-4GlcNAcb1-3GalNAca-Sp14	82.3189	38.3348	46.5687
	266	Neu5Aca2-6GalNAca-Sp8	82.2472	23.301	28.3305
	503	Neu5Aca2-6GalNAcb1-4(6S)GlcNAcb-Sp8	82.2256	19.9962	24.3187
	459	Galb1-4GlcNAcb1-6(Galb1-4GlcNAcb1-2)Mana1-6(Galb1-4GlcNAcb1-2Mana1-3)Manb1-4GlcNAcb1-4GlcNAcb-Sp19	82.0286	16.5954	20.2313
	33	(3S)Galb1-4(Fuca1-3)GlcNAc-Sp8	82.0027	49.1901	59.986
	362	Fuca1-2Galb1-4GlcNAcb1-2Mana1-6(Fuca1-2Galb1-4GlcNAcb1-2Mana1-3)Manb1-4GlcNAcb1-4GlcNAcb-Sp20	81.7299	5.91296	7.23476
	425	GalNAca1-3(Fuca1-2)Galb1-3GlcNAcb1-3GalNAc-Sp14	81.5157	20.478	25.1216
	561	Gala1-3Galb1-4GlcNAcb1-2Mana1-6(Gala1-3Galb1-4GlcNAcb1-2Mana1-3)Manb1-4GlcNAcb1-4GlcNAc-Sp24	81.4867	18.1132	22.2284
	34	(3S)Galb1-4(6S)GlcNAcb-Sp0	80.1633	15.6998	19.5848
	138	Neu5Acb2-6(Galb1-3)GalNAca-Sp8	80.1412	33.2141	41.4444
	24	(3S)Galb1-4(Fuca1-3)(6S)Glc-Sp0	80.0632	12.5902	15.7253
	539	Galb1-3GalNAcb1-3Gal-Sp21	79.7883	23.5666	29.5364
	381	Galb1-3GalNAca1-3(Fuca1-2)Galb1-4Glc-Sp0	79.7283	20.4317	25.6267
	412	Galb1-3GalNAcb1-4(Neu5Aca2-8Neu5Aca2-3)Galb1-4Glcb-Sp0	79.6339	41.7926	52.4809
	35	(3S)Galb1-4(6S)GlcNAcb-Sp8	79.5078	14.7467	18.5475
	93	GalNAca1-3Galb-Sp8	78.8033	11.7042	14.8524
	528	Gala1-3Galb1-3GlcNAcb1-2Mana-Sp0	78.6695	31.2509	39.7243
	36	(3S)Galb1-4GlcNAcb-Sp0	78.605	15.2613	19.4152
	139	Neu5Aca2-6(Galb1-3)GlcNAcb1-4Galb1-4Glcb-Sp10	78.5794	51.1778	65.1288
	165	Galb1-4GlcNAcb1-3Galb1-4Glcb-Sp0	78.4746	28.5916	36.4342
	426	Gala1-3Galb1-3GlcNAcb1-3GalNAc-Sp14	78.3941	2.76327	3.52485
	549	Galb1-4GlcNAcb1-3Galb1-4GlcNAcb1-3Galb1-4GlcNAcb1-2Mana1-6(Galb1-4GlcNAcb1-3Galb1-4GlcNAcb1-3Galb1-4GlcNAcb1-2Mana1-3)Manb1-4GlcNAcb1-4GlcNAcb-Sp24	78.2687	24.2709	31.0097
	170	Galb1-4GlcNAcb-Sp8	78.0817	55.8654	71.5474
	411	Galb1-4GlcNAcb1-6(Neu5Aca2-6Galb1-3GlcNAcb1-3)Galb1-4Glc-Sp21	77.9172	23.2839	29.8829
	493	(3S)Galb1-3(Fuca1-4)GlcNAcb-Sp0	77.8569	10.7304	13.7822
	232	GalNAcb1-4(Neu5Aca2-3)Galb1-4GlcNAcb-Sp0	77.2507	36.3434	47.046
	610	GlcNAcb1-3Fuca-Sp21	77.2485	14.2394	18.4333
	116	Gala1-3Galb1-4GlcNAcb-Sp8	76.812	37.3332	48.6034
	393	GalNAcb1-4(Neu5Aca2-3)Galb1-4GlcNAcb1-3GalNAca-Sp14	76.4967	8.16303	10.6711
	127	Galb1-3(Fuca1-4)GlcNAcb1-3Galb1-4(Fuca1-3)GlcNAcb-Sp0	76.4764	23.5104	30.742
	59	Fuca1-2Galb1-3GalNAcb1-3Gala-Sp9	76.3044	40.4969	53.0728
	30	(3S)Galb1-3GlcNAcb-Sp0	76.2635	37.3141	48.9279
	290	Galb1-3GlcNAcb1-3Galb1-3GlcNAcb-Sp0	75.7647	31.3729	41.4083
	342	GlcNAca1-4Galb1-4GlcNAcb1-3Galb1-4Glcb-Sp0	75.5865	4.37609	5.78952
	598	Neu5Aca2-6Galb1-4GlcNAcb1-3Galb1-4GlcNAcb1-3GalNAca-Sp14	75.5382	33.3151	44.1036
	402	Galb1-4(Fuca1-3)GlcNAcb1-3GalNAca-Sp14	75.3835	6.26043	8.30477
	478	Neu5Aca2-6Galb1-4GlcNAcb1-6(Galb1-3GlcNAcb1-3)Galb1-4Glcb-Sp21	75.2882	47.7851	63.4696
	140	Galb1-3GalNAca-Sp8	74.7231	12.7678	17.0868
	322	Neu5Aca2-8Neu5Acb-Sp17	74.6235	32.291	43.2719
	92	GalNAca1-3GalNAcb-Sp8	74.5005	35.2351	47.2951
	440	Galb1-4Galb-Sp10	74.3432	24.8038	33.364
	395	Gala1-3Galb1-3GlcNAcb1-2Mana1-6(Gala1-3Galb1-3GlcNAcb1-2Mana1-3)Manb1-4GlcNAcb1-4GlcNAc-Sp19	74.3087	14.6341	19.6936
	40	(4S)Galb1-4GlcNAcb-Sp8	74.2514	17.7756	23.9397
	375	Gala1-3(Fuca1-2)Galb1-3GlcNAcb1-2Mana1-6(Gala1-3(Fuca1-2)Galb1-3GlcNAcb1-2Mana1-3)Manb1-4GlcNAcb1-4GlcNAcb-Sp20	74.1859	11.7781	15.8765
	530	Neu5Aca2-3Galb1-3GlcNAcb1-4Galb1-4Glcb-Sp0	73.6405	45.3368	61.565
	77	Fuca1-2Galb1-4GlcNAcb-Sp8	73.2458	15.7382	21.4868
	339	GlcNAca1-4Galb1-4GlcNAcb1-3Galb1-4GlcNAcb1-3Galb1-4GlcNAcb-Sp0	73.2182	20.6946	28.2643
	222	Fuca1-2Galb1-4(6S)GlcNAcb-Sp8	73.1234	13.7578	18.8145
	387	Galb1-3GlcNAcb1-3Galb1-4(Fuca1-3)GlcNAcb1-6(Galb1-3GlcNAcb1-3)Galb1-4Glc-Sp21	73.0654	15.1455	20.7287
	97	GalNAcb1-3Gala1-4Galb1-4GlcNAcb-Sp0	73.0275	11.927	16.3322
	184	GlcNAcb1-3Galb1-4GlcNAcb-Sp8	72.9915	33.3073	45.6317
	293	Galb1-4(Fuca1-3)GlcNAcb1-3Galb1-3(Fuca1-4)GlcNAcb-Sp0	72.9027	21.3225	29.2479
	111	Gala1-3GalNAca-Sp8	72.8956	21.0025	28.8117
	523	Gala1-3(Fuca1-2)Galb1-4GlcNAcb1-2Mana-Sp0	72.6028	12.0717	16.627
	397	Neu5Aca2-3Galb1-3GlcNAcb1-2Mana1-6(Neu5Aca2-3Galb1-3GlcNAcb1-2Mana1-3)Manb1-4GlcNAcb1-4GlcNAc-Sp19	72.4528	19.05	26.293
	340	GlcNAca1-4Galb1-4GlcNAcb-Sp0	72.3659	6.64341	9.1803
	374	GalNAca1-3(Fuca1-2)Galb1-3GlcNAcb1-2Mana1-6(GalNAca1-3(Fuca1-2)Galb1-3GlcNAcb1-2Mana1-3)Manb1-4GlcNAcb1-4GlcNAcb-Sp20	72.343	15.8121	21.8572
	326	Neu5Aca2-3Galb1-4GlcNAcb1-2Mana1-6(Neu5Aca2-3Galb1-4GlcNAcb1-2Mana1-3)Manb1-4GlcNAcb1-4GlcNAcb-Sp12	72.1556	25.9437	35.9552
	373	Gala1-3Galb1-4(Fuca1-3)GlcNAcb1-2Mana1-6(Gala1-3Galb1-4(Fuca1-3)GlcNAcb1-2Mana1-3)Manb1-4GlcNAcb1-4GlcNAcb-Sp20	72.0772	8.01813	11.1244
	28	(3S)Galb1-3(Fuca1-4)GlcNAcb-Sp8	72.0151	29.8746	41.4837
	29	(3S)Galb1-3GalNAca-Sp8	72.0062	14.8382	20.6068
	221	Fuca1-2(6S)Galb1-4GlcNAcb-Sp0	71.922	8.71129	12.1121
	262	Neu5Aca2-3Galb1-4GlcNAcb1-3Galb1-4GlcNAcb-Sp0	71.7589	13.1256	18.2912
	582	Galb1-4GlcNAcb1-3Galb1-4GlcNAcb1-3Galb1-4GlcNAcb1-3Galb1-4GlcNAcb1-3Galb1-4GlcNAcb1-2Mana1-6(Galb1-4GlcNAcb1-3Galb1-4GlcNAcb1-3Galb1-4GlcNAcb1-3Galb1-4GlcNAcb1-3Galb1-4GlcNAcb1-2Mana1-3)Manb1-4GlcNAcb1-4(Fuca1-6)GlcNAcb-Sp19	71.5009	17.1935	24.0465
	159	Galb1-4GalNAcb1-3(Fuca1-2)Galb1-4GlcNAcb-Sp8	70.9592	7.05194	9.93801
	457	Neu5Aca2-6Galb1-4GlcNAcb1-6(Fuca1-2Galb1-3GlcNAcb1-3)Galb1-4Glc-Sp21	70.4714	27.9453	39.6548
	99	GalNAcb1-4GlcNAcb-Sp0	70.1652	34.0935	48.5904
	234	GalNAcb1-4(Neu5Aca2-3)Galb1-4Glcb-Sp0	70.0142	38.3366	54.7554
	64	Fuca1-2Galb1-3GalNAcb1-4(Neu5Aca2-3)Galb1-4Glcb-Sp0	69.847	21.8013	31.2129
	131	Fuca1-4(Galb1-3)GlcNAcb-Sp8	69.7859	7.14099	10.2327
	196	Glca1-4Glcb-Sp8	69.3823	34.7473	50.0809
	259	Neu5Aca2-3Galb1-4GlcNAcb1-3Galb1-4GlcNAcb1-3Galb1-4GlcNAcb-Sp0	69.2455	32.4206	46.8199
	226	GalNAcb1-4(Neu5Aca2-8Neu5Aca2-8Neu5Aca2-8Neu5Aca2-3)Galb1-4Glcb-Sp0	69.2347	18.0254	26.0352
	175	GlcNAca1-6Galb1-4GlcNAcb-Sp8	69.1885	13.7581	19.885
	497	Galb1-4(Fuca1-3)GlcNAcb1-2Mana-Sp0	69.0044	24.357	35.2978
	62	Fuca1-2Galb1-3GalNAca-Sp8	68.8777	24.7275	35.9006
	517	(4S)GalNAcb-Sp10	68.7193	46.4637	67.6138
	536	GlcNAcb1-3Galb1-4GlcNAcb1-6(GlcNAcb1-3)Galb1-4GlcNAc-Sp0	68.1781	12.1594	17.8348
	364	Gala1-3Galb1-4GlcNAcb1-2Mana1-6(Gala1-3Galb1-4GlcNAcb1-2Mana1-3)Manb1-4GlcNAcb1-4GlcNAcb-Sp20	67.5678	22.8601	33.8328
	109	Gala1-3(Fuca1-2)Galb-Sp18	67.4846	8.75498	12.9733
	215	Mana1-2Mana1-2Mana1-6(Mana1-3)Mana-Sp9	66.8859	8.99981	13.4555
	106	Gala1-3(Fuca1-2)Galb1-4GlcNAc-Sp0	66.7955	19.6452	29.411
	110	Gala1-4(Gala1-3)Galb1-4GlcNAcb-Sp8	66.4166	24.2948	36.5793
	316	Mana1-2Mana1-6(Mana1-3)Mana1-6(Mana1-2Mana1-2Mana1-3)Mana-Sp9	66.3816	20.4344	30.7832
	216	Mana1-6(Mana1-3)Mana1-6(Mana1-2Mana1-3)Manb1-4GlcNAcb1-4GlcNAcb-Sp12	66.2687	13.5708	20.4784
	305	Galb1-4GlcNAca1-6Galb1-4GlcNAcb-Sp0	66.1968	12.3661	18.6808
	317	Mana1-2Mana1-6(Mana1-2Mana1-3)Mana1-6(Mana1-2Mana1-2Mana1-3)Mana-Sp9	65.7544	20.4792	31.1451
	88	GalNAca1-3(Fuca1-2)Galb1-4Glcb-Sp0	65.6825	7.22923	11.0063
	288	Neu5Gca-Sp8	65.4862	12.7171	19.4194
	531	GlcNAcb1-2 Mana1-6(GlcNAcb1-4)(GlcNAcb1-2Mana1-3)Manb1-4GlcNAcb1-4(Fuca1-6)GlcNAc-Sp21	65.3493	18.5598	28.4009
	260	Neu5Aca2-3Galb1-4GlcNAcb-Sp0	65.3478	7.78572	11.9143
	52	GlcNAcb1-2Mana1-6(GlcNAcb1-2Mana1-3)Manb1-4GlcNAcb1-4GlcNAcb-Sp12	64.9059	24.2842	37.4144
	280	Neu5Acb2-6Galb1-4GlcNAcb-Sp8	64.8597	29.2396	45.0813
	435	GlcNAcb1-6(GlcNAcb1-2)Mana1-6(GlcNAcb1-4)(GlcNAcb1-4(GlcNAcb1-2)Mana1-3)Manb1-4GlcNAcb1-4GlcNAc-Sp21	64.0549	41.6198	64.9752
	86	GalNAca1-3(Fuca1-2)Galb1-4GlcNAcb-Sp0	63.8083	31.3059	49.0625
	76	Fuca1-2Galb1-4GlcNAcb-Sp0	63.8042	20.5711	32.2409
	569	Galb1-4GlcNAcb1-3Galb1-4GlcNAcb1-3Galb1-4GlcNAcb1-3Galb1-4GlcNAcb1-3Galb1-4GlcNAcb1-3Galb1-4GlcNAcb1-2Mana1-6(Galb1-4GlcNAcb1-3Galb1-4GlcNAcb1-3Galb1-4GlcNAcb1-3Galb1-4GlcNAcb1-3Galb1-4GlcNAcb1-3Galb1-4GlcNAcb1-2Mana1-3)Manb1-4GlcNAcb1-4GlcNAcb-Sp25	63.4269	7.14757	11.269
	341	GlcNAca1-4Galb1-3GlcNAcb-Sp0	63.3998	24.3121	38.3473
	83	GalNAca1-3(Fuca1-2)Galb1-3GlcNAcb-Sp0	63.2365	5.77469	9.13189
	22	6S(3S)Galb1-4(6S)GlcNAcb-Sp0	62.554	13.5932	21.7304
	91	GalNAca1-3(Fuca1-2)Galb-Sp18	61.7404	32.7724	53.0809
	277	Neu5Aca2-8Neu5Aca2-3Galb1-4Glcb-Sp0	61.3518	21.0677	34.3391
	177	GlcNAcb1-6(GlcNAcb1-3)GalNAca-Sp8	61.2752	4.90823	8.01014
	562	GlcNAcb1-3Galb1-4GlcNAcb1-6(GlcNAcb1-3Galb1-3)GalNAca-Sp14	61.1648	26.3731	43.1181
	356	(6S)GlcNAcb1-3Galb1-4GlcNAcb-Sp0	61.1475	14.3392	23.4503
	509	Galb1-4GlcNAcb1-6(Galb1-4GlcNAcb1-2)Mana1-6(GlcNAcb1-4)Galb1-4GlcNAcb1-4(Gal b1-4GlcNAcb1-2)Mana1-3)Manb1-4GlcNAcb1-4(Fuca1-6)GlcNAc-Sp21	61.129	18.8113	30.7732
	385	Galb1-4GlcNAcb1-6(Fuca1-4(Fuca1-2Galb1-3)GlcNAcb1-3)Galb1-4Glc-Sp21	61.0359	22.6767	37.153
	114	Gala1-3Galb1-4(Fuca1-3)GlcNAcb-Sp8	61.0181	19.8068	32.4605
	347	Mana1-6(Neu5Aca2-6Galb1-4GlcNAcb1-2Mana1-3)Manb1-4GlcNAcb1-4GlcNAc-Sp12	60.921	19.0435	31.2594
	145	Galb1-3GalNAcb1-4(Neu5Aca2-3)Galb1-4Glcb-Sp0	60.4319	17.7026	29.2934
	150	Galb1-3GlcNAcb-Sp0	60.3982	15.1304	25.051
	603	Neu5Aca2-6Galb1-4GlcNAcb1-6(Galb1-3)GalNAca-Sp14	60.0698	7.20661	11.9971
	306	Galb1-4GlcNAcb1-6Galb1-4GlcNAcb-Sp0	60.0247	6.99506	11.6537
	314	Mana1-6Manb-Sp10	59.0683	28.9749	49.0532
	19	Galb1-4GlcNAcb1-6(Galb1-4GlcNAcb1-3)GalNAca-Sp8	58.9231	17.2333	29.2471
	370	Galb1-4GlcNAcb1-2Mana1-6(Galb1-4GlcNAcb1-4(Galb1-4GlcNAcb1-2)Mana1-3)Manb1-4GlcNAcb1-4GlcNAc-Sp21	58.73	15.2274	25.9277
	453	Neu5Aca2-8Neu5Aca2-3Galb1-3GalNAcb1-4(Neu5Aca2-8Neu5Aca2-3)Galb1-4Glcb-Sp0	58.6044	6.61029	11.2795
	488	Neu5Aca2-6Galb1-4GlcNAcb1-6(Fuca1-2Galb1-4(Fuca1-3)GlcNAcb1-3)Galb1-4Glc-Sp21	58.4829	13.0048	22.2369
	424	Gala1-3(Fuca1-2)Galb1-3GlcNAcb1-3GalNAc-Sp14	58.1943	5.93434	10.1975
	329	Neu5,9Ac2a2-3Galb1-4GlcNAcb-Sp0	58.1715	31.2508	53.7218
	498	Fuca1-2(6S)Galb1-3GlcNAcb-Sp0	58.0133	21.4962	37.0539
	334	Gala1-4Galb1-4GlcNAcb1-3Galb1-4Glcb-Sp0	57.9723	9.92739	17.1244
	82	Fucb1-3GlcNAcb-Sp8	57.9032	30.518	52.7052
	472	Neu5Aca2-3Galb1-4GlcNAcb1-6(Neu5Aca2-3Galb1-4GlcNAcb1-3)GalNAca-Sp14	57.8924	19.6435	33.9311
	330	Neu5,9Ac2a2-3Galb1-3GlcNAcb-Sp0	57.6133	26.0478	45.2113
	514	(3S)GalNAcb1-4(3S)GlcNAc-Sp8	57.603	11.5246	20.0069
	287	Neu5Gca2-6Galb1-4GlcNAcb-Sp0	57.2102	24.5239	42.8664
	89	GlcNAcb1-3Galb1-3GalNAca-Sp8	56.8548	15.8972	27.9611
	500	Fuca1-2Galb1-4GlcNAcb1-2Mana-Sp0	56.6033	23.474	41.4711
	405	Gala1-4Galb1-4GlcNAcb1-2Mana1-6(Gala1-4Galb1-4GlcNAcb1-2Mana1-3)Manb1-4GlcNAcb1-4GlcNAcb-Sp24	56.5734	12.7784	22.5874
	9	Neu5Aca-Sp8	55.8962	23.1843	41.4775
	521	Neu5Aca2-6Galb1-4GlcNAcb1-2Man-Sp0	55.8346	15.1156	27.072
	279	Neu5Acb2-6GalNAca-Sp8	55.7588	24.7263	44.3451
	236	Neu5Aca2-6(Neu5Aca2-3)GalNAca-Sp8	55.5624	12.5979	22.6734
	158	Galb1-4GalNAca1-3(Fuca1-2)Galb1-4GlcNAcb-Sp8	55.5455	16.5101	29.7237
	409	GalNAcb1-3Gala1-6Galb1-4Glcb-Sp8	55.4705	26.2564	47.334
	443	GalNAcb1-6GalNAcb-Sp8	55.2002	14.3551	26.0055
	333	Neu5Aca2-6Galb1-4GlcNAcb1-3Galb1-4GlcNAcb1-3Galb1-4GlcNAcb-Sp0	54.2901	28.9979	53.4128
	394	GalNAca1-3(Fuca1-2)Galb1-3GalNAca1-3(Fuca1-2)Galb1-4GlcNAcb-Sp0	54.2437	8.96067	16.5193
	433	GlcNAcb1-2Mana1-6(GlcNAcb1-4)(GlcNAcb1-4(GlcNAcb1-2)Mana1-3)Manb1-4GlcNAcb1-4GlcNAc-Sp21	54.0069	16.1949	29.9868
	53	GlcNAcb1-2Mana1-6(GlcNAcb1-2Mana1-3)Manb1-4GlcNAcb1-4GlcNAcb-Sp13	53.916	22.7255	42.1498
	87	GalNAca1-3(Fuca1-2)Galb1-4GlcNAcb-Sp8	53.824	17.1451	31.8541
	151	Galb1-3GlcNAcb-Sp8	53.7692	15.0455	27.9817
	61	Fuca1-2Galb1-3(Fuca1-4)GlcNAcb-Sp8	53.7584	21.2348	39.5004
	344	GlcNAca1-4Galb1-4GlcNAcb1-3Galb1-4GlcNAcb-Sp0	53.6645	12.7896	23.8325
	233	GalNAcb1-4(Neu5Aca2-3)Galb1-4GlcNAcb-Sp8	53.6441	15.0876	28.1254
	337	GalNAca1-3(Fuca1-2)Galb1-4GlcNAcb1-3Galb1-4GlcNAcb1-3Galb1-4GlcNAcb-Sp0	53.2694	23.6741	44.4422
	39	(6S)(4S)Galb1-4GlcNAcb-Sp0	53.2145	19.0824	35.8595
	436	Galb1-4GlcNAcb1-2Mana1-6(GlcNAcb1-4)(Galb1-4GlcNAcb1-2Mana1-3)Manb1-4GlcNAcb1-4GlcNAc-Sp21	52.9145	8.67629	16.3968
	51	Mana1-6(Mana1-3)Manb1-4GlcNAcb1-4GlcNAcb-Sp13	52.6075	7.36306	13.9962
	352	Mana1-6(Galb1-4GlcNAcb1-2Mana1-3)Manb1-4GlcNAcb1-4GlcNAcb-Sp12	52.0936	12.921	24.8034
	415	GalNAca1-3(Fuca1-2)Galb1-4GlcNAcb1-3GalNAca-Sp14	51.932	21.5738	41.5425
	325	Galb1-3GlcNAcb1-2Mana1-6(Galb1-3GlcNAcb1-2Mana1-3)Manb1-4GlcNAcb1-4GlcNAcb-Sp19	51.8281	15.8777	30.6353
	611	Galb1-3GalNAcb1-4(Neu5Aca2-8Neu5Aca2-8Neu5Aca2-3)Galb1-4Glcb-Sp21	51.8017	20.9112	40.3677
	369	Galb1-4(Fuca1-3)GlcNAcb1-6(Fuca1-2Galb1-4GlcNAcb1-3)Galb1-4Glc-Sp21	51.6966	14.7767	28.5835
	148	Galb1-3GlcNAcb1-3Galb1-4GlcNAcb-Sp0	51.628	28.5541	55.3074
	230	Neu5Aca2-8Neu5Aca2-8Neu5Aca-Sp8	51.3501	22.9321	44.6583
	324	Neu5Gcb2-6Galb1-4GlcNAc-Sp8	50.6504	11.7773	23.2521
	50	Mana1-6(Mana1-3)Manb1-4GlcNAcb1-4GlcNAcb-Sp12	50.0253	4.67507	9.34542
	160	Galb1-4GlcNAcb1-3GalNAca-Sp8	49.9812	19.9429	39.9007
	94	GalNAca1-4(Fuca1-2)Galb1-4GlcNAcb-Sp8	49.9675	10.9389	21.8921
	70	Fuca1-2Galb1-4(Fuca1-3)GlcNAcb1-3Galb1-4(Fuca1-3)GlcNAcb-Sp0	49.7969	16.9907	34.12
	214	Mana1-6(Mana1-3)Mana-Sp9	49.3431	21.9735	44.5321
	73	Fuca1-2Galb1-4(Fuca1-3)GlcNAcb-Sp8	49.0132	12.0667	24.6193
	407	Galb1-3GlcNAcb1-6Galb1-4GlcNAcb-Sp0	48.6096	25.4813	52.4203
	228	Neu5Aca2-8Neu5Aca2-8Neu5Aca2-3Galb1-4Glcb-Sp0	48.5554	21.436	44.1474
	267	Neu5Aca2-6GalNAcb1-4GlcNAcb-Sp0	48.4631	7.92956	16.3621
	272	Neu5Aca2-6Galb1-4GlcNAcb1-3Galb1-4GlcNAcb-Sp0	48.0337	10.6477	22.1672
	195	GlcNAcb1-6Galb1-4GlcNAcb-Sp8	47.692	12.8639	26.9729
	468	Gala1-3(Fuca1-2)Galb1-3GalNAca-Sp8	47.452	4.82954	10.1777
	416	GalNAca1-3GalNAcb1-3Gala1-4Galb1-4Glcb-Sp0	47.3882	13.7107	28.9327
	438	Galb1-4GlcNAcb1-6(Galb1-4GlcNAcb1-2)Mana1-6(GlcNAcb1-4)(Galb1-4GlcNAcb1-2Mana1-3)Manb1-4GlcNAcb1-4GlcNAc-Sp21	46.9258	13.4265	28.6122
	518	Galb1-4(6P)GlcNAcb-Sp0	46.706	32.7113	70.0365
	365	Galb1-4GlcNAcb1-2Mana1-6(Mana1-3)Manb1-4GlcNAcb1-4GlcNAcb-Sp12	46.4881	9.90641	21.3096
	315	Mana1-6(Mana1-3)Mana1-6(Mana1-3)Manb-Sp10	46.1079	24.099	52.2666
	600	Galb1-4GlcNAcb1-3Galb1-3GalNAca-Sp14	45.5574	23.5928	51.7869
	406	Gala1-3Galb1-4GlcNAcb1-3GalNAca-Sp14	45.1172	15.9045	35.2515
	532	Galb1-4GlcNAcb1-2 Mana1-6(GlcNAcb1-4)(Galb1-4GlcNAcb1-2Mana1-3)Manb1-4GlcNAcb1-4(Fuca1-6)GlcNAc-Sp21	45.0365	34.4857	76.5729
	563	GalNAcb1-3GlcNAcb-Sp0	43.9845	32.0342	72.8307
	408	Galb1-3GlcNAca1-6Galb1-4GlcNAcb-Sp0	43.8551	18.9454	43.2001
	48	Neu5,9Ac2a-Sp8	43.8025	17.5782	40.1306
	136	Neu5Aca2-6(Galb1-3)GalNAca-Sp8	43.7369	18.6084	42.5463
	229	GalNAcb1-4(Neu5Aca2-8Neu5Aca2-3)Galb1-4Glcb-Sp0	43.5502	23.0694	52.9719
	102	Gala1-3(Fuca1-2)Galb1-3GlcNAcb-Sp0	43.4285	10.4315	24.0199
	96	GalNAcb1-3(Fuca1-2)Galb-Sp8	43.3401	8.91814	20.5771
	298	(6S)Galb1-4(6S)GlcNAcb-Sp0	43.2405	21.4125	49.5196
	444	(6S)Galb1-3GlcNAcb-Sp0	43.1459	7.27035	16.8506
	420	Galb1-4(Fuca1-3)GlcNAcb1-2Mana1-6(Galb1-4(Fuca1-3)GlcNAcb1-2Mana1-3)Manb1-4GlcNAcb1-4(Fuca1-6)GlcNAcb-Sp22	43.1153	22.256	51.6197
	511	Galb1-3(6S)GlcNAcb-Sp8	43.0849	24.0242	55.7601
	44	(6S)Galb1-4GlcNAcb-Sp8	42.7777	8.92263	20.8581
	269	Neu5Aca2-6Galb1-4GlcNAcb-Sp0	42.3727	4.76203	11.2384
	526	Gala1-3(Fuca1-2)Galb1-3GlcNAcb1-6GalNAc-Sp14	42.0313	10.3709	24.6742
	23	6S(3S)Galb1-4GlcNAcb-Sp0	41.8582	14.6321	34.9564
	446	Fuca1-2Galb1-4 GlcNAcb1-2Mana1-6(Fuca1-2Galb1-4GlcNAcb1-2(Fuca1-2Galb1-4GlcNAcb1-4)Mana1-3)Manb1-4GlcNAcb1-4GlcNAcb-Sp12	41.1541	12.4289	30.2009
	179	GlcNAcb1-6(GlcNAcb1-3)Galb1-4GlcNAcb-Sp8	40.8396	16.6651	40.8062
	594	GlcNAcb1-3Galb1-4GlcNAcb1-3GalNAca-Sp14	39.9351	22.9079	57.3627
	307	GalNAcb1-3Galb-Sp8	39.546	12.0061	30.3597
	346	Neu5Aca2-6Galb1-4GlcNAcb1-2Mana1-6(Mana1-3)Manb1-4GlcNAcb1-4GlcNAc-Sp12	39.2925	17.3909	44.26
	297	4S(3S)Galb1-4GlcNAcb-Sp0	39.1586	13.491	34.4522
	430	Galb1-4GlcNAcb1-6(Fuca1-2Galb1-3GlcNAcb1-3)Galb1-4Glc-Sp21	39.0778	14.5885	37.332
	310	GlcNAcb1-3Man-Sp10	39.0243	25.6177	65.6455
	593	Neu5Aca2-3Galb1-4GlcNAcb1-3Galb1-4GlcNAcb1-3GalNAca-Sp14	38.7385	19.8426	51.2218
	391	Fuca1-2Galb1-3GalNAca1-3(Fuca1-2)Galb1-4GlcNAcb-Sp0	38.2872	11.0348	28.821
	398	GlcNAcb1-2Mana1-6(Galb1-4GlcNAcb1-2Mana1-3)Manb1-4GlcNAcb1-4GlcNAc-Sp12	38.0432	7.44642	19.5736
	227	GalNAcb1-4(Neu5Aca2-8Neu5Aca2-8Neu5Aca2-3)Galb1-4Glcb-Sp0	37.7643	4.99356	13.223
	389	GlcNAcb1-2Mana1-6(GlcNAcb1-4(GlcNAcb1-2)Mana1-3)Manb1-4GlcNAcb1-4GlcNAc-Sp21	37.498	9.17981	24.4808
	276	Neu5Aca2-8Neu5Aca-Sp8	37.0218	15.7871	42.6427
	431	Fuca1-3GlcNAcb1-6(Galb1-4GlcNAcb1-3)Galb1-4Glc-Sp21	36.7689	6.8957	18.7542
	219	Neu5Aca2-3Galb1-4GlcNAcb1-3Galb1-4(Fuca1-3)GlcNAcb-Sp0	36.6109	20.2572	55.3312
	183	GlcNAcb1-3Galb1-4GlcNAcb-Sp0	36.5712	14.1556	38.7068
	10	Neu5Aca-Sp11	36.5417	10.6051	29.022
	164	Galb1-4GlcNAcb1-3Galb1-4GlcNAcb-Sp0	36.3162	7.19539	19.8132
	522	Gala1-3Galb1-4GlcNAcb1-2Mana-Sp0	35.8694	6.96599	19.4204
	524	GalNAca1-3(Fuca1-2)Galb1-4 GlcNAcb1-2Mana-Sp0	34.039	28.8336	84.7076
	533	Galb1-4GlcNAcb1-2 Mana1-6(Galb1-4GlcNAcb1-4)(Galb1-4GlcNAcb1-2Mana1-3)Manb1-4GlcNAcb1-4(Fuca1-6)GlcNAc-Sp21	33.999	5.20633	15.3132
	403	GalNAca1-3GalNAcb1-3Gala1-4Galb1-4GlcNAcb-Sp0	33.9346	12.3207	36.3072
	367	Neu5Aca2-6GlcNAcb1-4GlcNAc-Sp21	33.7688	6.96875	20.6367
	574	Neu5Aca2-8Neu5Aca2-3Galb1-3GalNAcb1-4(Neu5Aca2-3)Galb1-4Glc-Sp21	33.6906	11.5566	34.302
	65	Fuca1-2Galb1-3GalNAcb1-4(Neu5Aca2-3)Galb1-4Glcb-Sp9	33.685	14.7402	43.7588
	49	Neu5,9Ac2a2-6Galb1-4GlcNAcb-Sp8	33.6099	14.9511	44.4841
	371	GalNAca1-3(Fuca1-2)Galb1-4GlcNAcb1-2Mana1-6(GalNAca1-3(Fuca1-2)Galb1-4GlcNAcb1-2Mana1-3)Manb1-4GlcNAcb1-4GlcNAcb-Sp20	33.559	7.28817	21.7175
	513	(6S)GalNAcb1-4GlcNAc-Sp8	33.5172	10.6857	31.8811
	384	Galb1-4(Fuca1-3)GlcNAcb1-6(Galb1-3GlcNAcb1-3)Galb1-4Glc-Sp21	33.4523	5.20964	15.5733
	570	(3S)GlcAb1-3Galb1-4GlcNAcb1-3Galb1-4Glc-Sp0	33.044	7.8495	23.7547
	510	Galb1-3GlcNAca1-3Galb1-4GlcNAcb-Sp8	32.935	19.6758	59.7412
	383	Galb1-3GlcNAcb1-3Galb1-4GlcNAcb1-6(Galb1-3GlcNAcb1-3)Galb1-4Glcb-Sp0	32.6633	7.98531	24.4474
	167	Galb1-4GlcNAcb1-6(Galb1-3)GalNAca-Sp8	32.3897	18.1337	55.986
	351	Galb1-4GlcNAcb1-2Mana1-6Manb1-4GlcNAcb1-4GlcNAc-Sp12	32.134	16.7873	52.2417
	320	Galb1-4GlcNAcb1-2Mana1-6(Neu5Aca2-6Galb1-4GlcNAcb1-2Mana1-3)Manb1-4GlcNAcb1-4GlcNAcb-Sp12	31.9148	9.00967	28.2303
	11	Neu5Acb-Sp8	31.8092	16.1209	50.6799
	564	GalNAcb1-4GlcNAcb1-3GalNAcb1-4GlcNAcb-Sp0	31.6913	30.3708	95.8333
	508	GlcNAcb1-6(GlcNAcb1-2)Mana1-6(GlcNAcb1-4)(GlcNAcb1-4(GlcNAcb1-2)Mana1-3)Manb1-4GlcNAcb1-4(Fuca1-6)GlcNAc-Sp21	31.6138	13.0458	41.2663
	432	GlcNAcb1-2Mana1-6(GlcNAcb1-4)(GlcNAcb1-2Mana1-3)Manb1-4GlcNAcb1-4GlcNAc-Sp21	31.2823	10.5204	33.6305
	567	GlcNAb1-3Galb1-3GalNAc-Sp14	31.1375	8.59702	27.6099
	336	GalNAca1-3(Fuca1-2)Galb1-4GlcNAcb1-3Galb1-4GlcNAcb-Sp0	30.9061	14.6055	47.2576
	270	Neu5Aca2-6Galb1-4GlcNAcb-Sp8	29.9151	8.18771	27.3698
	595	GlcNAcb1-3Galb1-4GlcNAcb1-6(Galb1-3)GalNAca-Sp14	28.6814	6.06002	21.1287
	558	Neu5Aca2-8Neu5Aca2-3Galb1-4GlcNAc-Sp0	28.347	12.9645	45.7348
	323	Neu5Aca2-8Neu5Aca2-8Neu5Acb-Sp8	28.2778	8.07591	28.5592
	512	(6S)(4S)GalNAcb1-4GlcNAc-Sp8	27.7801	0.972593	3.50104
	538	Gala1-3(Fuca1-2)Galb1-3GalNAcb1-3Gala1-4Galb1-4Glc-Sp21	26.7298	15.8079	59.1395
	171	Galb1-4GlcNAcb-Sp23	26.6612	5.72223	21.4627
	437	Galb1-4GlcNAcb1-2Mana1-6(GlcNAcb1-4)(Galb1-4GlcNAcb1-4(Galb1-4GlcNAcb1-2)Mana1-3)Manb1-4GlcNAcb1-4GlcNAc-Sp21	25.6803	8.66973	33.7602
	515	GalNAcb1-4(6S)GlcNAc-Sp8	24.4328	13.5298	55.3757
	304	GlcNAcb1-6(Galb1-4GlcNAcb1-3)Galb1-4GlcNAc-Sp0	24.1853	6.54646	27.0679
	439	Galb1-4GlcNAcb1-6(Galb1-4GlcNAcb1-2)Mana1-6(GlcNAcb1-4)(Galb1-4GlcNAcb1-4(Galb1-4GlcNAcb1-2)Mana1-3)Manb1-4GlcNAcb1-4GlcNAc-Sp21	23.6993	4.09865	17.2944
	516	(3S)GalNAcb1-4GlcNAc-Sp8	23.4678	11.1203	47.3855
	54	Galb1-4GlcNAcb1-2Mana1-6(Galb1-4GlcNAcb1-2Mana1-3)Manb1-4GlcNAcb1-4GlcNAcb-Sp12	23.2215	10.2736	44.2417
	74	Fuca1-2Galb1-4GlcNAcb1-3Galb1-4GlcNAcb-Sp0	22.8476	4.80186	21.0169
	309	Neu5Aca2-6Galb1-4GlcNAcb1-2Mana1-6(GlcNAcb1-2Mana1-3)Manb1-4GlcNAcb1-4GlcNAcb-Sp12	22.8377	7.05877	30.9084
	529	GalNAcb1-4GlcNAcb1-2Mana-Sp0	22.6104	6.30379	27.88
	537	GalNAca1-3(Fuca1-2)Galb1-3GalNAcb1-3Gala1-4Galb1-4Glc-Sp21	22.3354	9.04008	40.4742
	303	Galb1-4GlcNAcb1-6(Galb1-4GlcNAcb1-3)Galb1-4GlcNAc-Sp0	22.3057	12.5737	56.3698
	399	Galb1-4GlcNAcb1-2Mana1-6(GlcNAcb1-2Mana1-3)Manb1-4GlcNAcb1-4GlcNAc-Sp12	20.9934	9.73683	46.3805
	302	Neu5Aca2-6Galb1-4GlcNAcb1-2Mana1-6(Galb1-4GlcNAcb1-2Mana1-3)Manb1-4GlcNAcb1-4GlcNAcb-Sp12	20.6695	10.7303	51.9136
	434	GlcNAcb1-6(GlcNAcb1-2)Mana1-6(GlcNAcb1-4)(GlcNAcb1-2Mana1-3)Manb1-4GlcNAcb1-4GlcNAc-Sp21	19.678	5.25564	26.7082
	380	GalNAcb1-4GlcNAcb1-2Mana1-6(GalNAcb1-4GlcNAcb1-2Mana1-3)Manb1-4GlcNAcb1-4GlcNAc-Sp12	19.4843	9.83232	50.4627
	571	(3S)GlcAb1-3Galb1-4GlcNAcb1-2Mana-Sp0	19.2911	6.99947	36.2834
	56	Neu5Aca2-6Galb1-4GlcNAcb1-2Mana1-6(Neu5Aca2-6Galb1-4GlcNAcb1-2Mana1-3)Manb1-4GlcNAcb1-4GlcNAcb-Sp13	18.0992	4.13885	22.8676
	335	GalNAcb1-3Gala1-4Galb1-4GlcNAcb1-3Galb1-4Glcb-Sp0	17.7575	10.2267	57.591
	445	(6S)Galb1-3(6S)GlcNAc-Sp0	16.0854	7.80772	48.5392
	388	Galb1-4GlcNAcb1-6(Galb1-4GlcNAcb1-2)Mana1-6(Galb1-4GlcNAcb1-4(Galb1-4GlcNAcb1-2)Mana1-3)Manb1-4GlcNAcb1-4GlcNAcb-Sp21	15.5598	6.94712	44.6479
	348	Neu5Aca2-6Galb1-4GlcNAcb1-2Mana1-6Manb1-4GlcNAcb1-4GlcNAc-Sp12	13.2658	11.7125	88.2914

## Sheet: H9N2
	6	H9N2-WT:H9N2-WT
		SAMPLE View : A/chicken/Hong Kong/G9/1997 (H9N2) wt_2859
		Glycan Array:2450
		Mammalian Printed Array Ver 5.0
		2012-05-19
		Kanta Subbarao
		* When the one with the highest signal intensity is 100%, those with the signal intensity of 10 to 100% is shown in yellow.
		** Among those showing a signal intensity of 10 to 100%, those who posses Neu5Acα2-3Galβ1-4GlcNAcβ1-, Neu5Acα2-3Galβ1-4[6OSO3]GlcNAcβ1-, Neu5Acα2-3Galβ1-4(Fucα1-3)GlcNAcβ1-, Neu5Acα2-3Galβ1-4(Fucα1-3)[6OSO3]GlcNAcβ1-, Neu5Acα2-3Galβ1-4GlcNAcβ1-3Galβ1-4GlcNAcβ1-3Galβ1-4GlcNAcβ1- are showin in red.
	Chart Number	(H9N2)WT (Dilute with 0.1vol.10%BSA) CFG#2450 Slide#:15120 02/14/2012 Alexa488 CMZ	Average RFU	StDev	% CV
	231	Neu5Aca2-3(6S)Galb1-4(Fuca1-3)GlcNAcb-Sp8	2564	188.416	7.34849
	46	Neu5Aca2-3(6S)Galb1-4GlcNAcb-Sp8	2522.99	174.925	6.93324
	219	Neu5Aca2-3Galb1-4GlcNAcb1-3Galb1-4(Fuca1-3)GlcNAcb-Sp0	2150.26	256.926	11.9486
	139	Neu5Aca2-6(Galb1-3)GlcNAcb1-4Galb1-4Glcb-Sp10	2086.2	146.866	7.03989
	228	Neu5Aca2-8Neu5Aca2-8Neu5Aca2-3Galb1-4Glcb-Sp0	1779.92	246.953	13.8744
	368	Neu5Aca2-6GlcNAcb1-4GlcNAcb1-4GlcNAc-Sp21	1683.35	146.651	8.71186
	81	Fuca1-4GlcNAcb-Sp8	1499.37	54.027	3.60331
	467	Neu5Aca2-6Galb1-4GlcNAcb1-6(Neu5Aca2-6Galb1-4GlcNAcb1-2)Mana1-6(GlcNAcb1-4)(Neu5Aca2-6Galb1-4GlcNAcb1-4(Neu5Aca2-6Galb1-4GlcNAcb1-2)Mana1-3)Manb1-4GlcNAcb1-4GlcNAcb-Sp21	1458.45	131.683	9.029
	226	GalNAcb1-4(Neu5Aca2-8Neu5Aca2-8Neu5Aca2-8Neu5Aca2-3)Galb1-4Glcb-Sp0	1261.27	326.649	25.8984
	367	Neu5Aca2-6GlcNAcb1-4GlcNAc-Sp21	938.751	83.5397	8.89902
	227	GalNAcb1-4(Neu5Aca2-8Neu5Aca2-8Neu5Aca2-3)Galb1-4Glcb-Sp0	891.936	65.5685	7.35126
	236	Neu5Aca2-6(Neu5Aca2-3)GalNAca-Sp8	810.096	65.1646	8.04407
	465	Neu5Aca2-6Galb1-4GlcNAcb1-4Mana1-6(GlcNAcb1-4)(Neu5Aca2-6Galb1-4GlcNAcb1-4(Neu5Aca2-6Galb1-4GlcNAcb1-2)Mana1-3)Manb1-4GlcNAcb1-4GlcNAcb-Sp21	807.991	56.6927	7.0165
	333	Neu5Aca2-6Galb1-4GlcNAcb1-3Galb1-4GlcNAcb1-3Galb1-4GlcNAcb-Sp0	757.703	93.7357	12.371
	137	Neu5Aca2-6(Galb1-3)GalNAca-Sp14	745.675	75.2087	10.086
	503	Neu5Aca2-6GalNAcb1-4(6S)GlcNAcb-Sp8	734.507	72.7268	9.90145
	558	Neu5Aca2-8Neu5Aca2-3Galb1-4GlcNAc-Sp0	622.018	56.7059	9.11644
	466	Neu5Aca2-6Galb1-4GlcNAcb1-6(Neu5Aca2-6Galb1-4GlcNAcb1-2)Mana1-6(GlcNAcb1-4)(Neu5Aca2-6Galb1-4GlcNAcb1-2Mana1-3)Manb1-4GlcNAcb1-4GlcNAcb-Sp21	582.562	60.8676	10.4483
	419	GalNAca1-3(Fuca1-2)Galb1-4(Fuca1-3)GlcNAcb1-3GalNAc-Sp14	491.894	36.0334	7.32544
	272	Neu5Aca2-6Galb1-4GlcNAcb1-3Galb1-4GlcNAcb-Sp0	479.582	38.8176	8.09405
	252	Neu5Aca2-3Galb1-4(6S)GlcNAcb-Sp8	450.333	17.5985	3.90788
	572	Galb1-3GlcNAcb1-3Galb1-4GlcNAcb1-3Galb1-4GlcNAcb1-6(Galb1-3GlcNAcb1-3Galb1-4GlcNAcb1-3Galb1-4GlcNAb1-2)Mana1-6(Galb1-3GlcNAcb1-3Galb1-4GlcNAcb1-3Galb1-4GlcNAcb1-2Mana1-3)Manb1-4GlcNAcb1-4(Fuca1-6)GlcNAcb-Sp24	438.294	41.5567	9.48147
	277	Neu5Aca2-8Neu5Aca2-3Galb1-4Glcb-Sp0	437.834	11.1961	2.55715
	494	Galb1-4(Fuca1-3)GlcNAcb1-6(Neu5Aca2-6(Neu5Aca2-3Galb1-3)GlcNAcb1-3)Galb1-4Glc-Sp21	429.283	248.777	57.9518
	55	Neu5Aca2-6Galb1-4GlcNAcb1-2Mana1-6(Neu5Aca2-6Galb1-4GlcNAcb1-2Mana1-3)Manb1-4GlcNAcb1-4GlcNAcb-Sp12	428.912	38.6151	9.00305
	125	Gala1-6Glcb-Sp8	424.911	36.3186	8.54734
	230	Neu5Aca2-8Neu5Aca2-8Neu5Aca-Sp8	406.659	172.455	42.4078
	463	Neu5Aca2-3Galb1-4GlcNAcb1-6(Neu5Aca2-3Galb1-4GlcNAcb1-2)Mana1-6(GlcNAcb1-4)(Neu5Aca2-3Galb1-4GlcNAcb1-4(Neu5Aca2-3Galb1-4GlcNAcb1-2)Mana1-3)Manb1-4GlcNAcb1-4GlcNAcb-Sp21	395.921	6.86085	1.73288
	271	Neu5Aca2-6Galb1-4GlcNAcb1-3Galb1-4(Fuca1-3)GlcNAcb1-3Galb1-4(Fuca1-3)GlcNAcb-Sp0	384.252	33.9758	8.84205
	462	Neu5Aca2-3Galb1-4GlcNAcb1-6(Neu5Aca2-3Galb1-4GlcNAcb1-2)Mana1-6(GlcNAcb1-4)(Neu5Aca2-3Galb1-4GlcNAcb1-2Mana1-3)Manb1-4GlcNAcb1-4GlcNAcb-Sp21	367.723	14.9654	4.06975
	461	Neu5Aca2-3Galb1-4GlcNAcb1-4Mana1-6(GlcNAcb1-4)(Neu5Aca2-3Galb1-4GlcNAcb1-4(Neu5Aca2-3Galb1-4GlcNAcb1-2)Mana1-3)Manb1-4GlcNAcb1-4GlcNAcb-Sp21	324.182	26.2345	8.09253
	8	Rhaa-Sp8	313.418	43.7094	13.946
	318	Neu5Aca2-3Galb1-4GlcNAcb1-6(Neu5Aca2-3Galb1-3)GalNAca-Sp14	301.812	14.9301	4.94681
	215	Mana1-2Mana1-2Mana1-6(Mana1-3)Mana-Sp9	291.101	16.2002	5.56514
	482	Neu5Aca2-6Galb1-4 GlcNAcb1-6(Neu5Aca2-6Galb1-4GlcNAcb1-3)GalNAca-Sp14	291.058	12.5841	4.32356
	199	Glcb1-4Glcb-Sp8	288.672	18.0669	6.25862
	460	Neu5Aca2-3Galb1-4GlcNAcb1-2Mana1-6(GlcNAcb1-4)(Neu5Aca2-3Galb1-4GlcNAcb1-2Mana1-3)Manb1-4GlcNAcb1-4GlcNAcb-Sp21	287.384	22.8936	7.96622
	554	Neu5Aca2-8Neu5Gca2-3Galb1-4GlcNAc-Sp0	279.029	51.5204	18.4642
	573	Galb1-3GlcNAcb1-3Galb1-4GlcNAcb1-6(Galb1-3GlcNAcb1-3Galb1-4GlcNAb1-2)Mana1-6(Galb1-3GlcNAcb1-3Galb1-4GlcNAcb1-2Mana1-3)Manb1-4GlcNAcb1-4(Fuca1-6)GlcNAcb-Sp24	275.166	34.0277	12.3663
	470	Glca1-6Glca1-6Glca1-6Glcb-Sp10	273.406	16.5207	6.04254
	133	Galb1-4GlcNAcb1-6GalNAc-Sp14	270.343	82.9348	30.6776
	484	Neu5Aca2-3Galb1-4GlcNAcb1-2Mana1-6(Neu5Aca2-3Galb1-4GlcNAcb1-2Mana1-3)Manb1-4GlcNAcb1-4(Fuca1-6)GlcNAcb-Sp24	252.564	27.8344	11.0207
	253	Neu5Aca2-3Galb1-4(Fuca1-3)(6S)GlcNAcb-Sp8	249.78	54.7103	21.9034
	464	Neu5Aca2-6Galb1-4GlcNAcb1-2Mana1-6(GlcNAcb1-4)(Neu5Aca2-6Galb1-4GlcNAcb1-2Mana1-3)Manb1-4GlcNAcb1-4GlcNAcb-Sp21	239.985	32.356	13.4825
	267	Neu5Aca2-6GalNAcb1-4GlcNAcb-Sp0	234.843	115.338	49.1128
	607	Neu5Aca2-6Galb1-4GlcNAcb1-3Galb1-4GlcNAcb1-3Galb1-4GlcNAcb1-2Mana1-6(Neu5Aca2-6Galb1-4GlcNAcb1-3Galb1-4GlcNAcb1-3Galb1-4GlcNAcb1-2Mana1-3)Manb1-4GlcNAcb1-4GlcNAcb-Sp12	220.27	69.6002	31.5976
	552	Galb1-3GlcNAcb1-3Galb1-4GlcNAcb1-2Mana1-6(Galb1-3GlcNAcb1-3Galb1-4GlcNAcb1-2Mana1-3)Manb1-4GlcNAcb1-4GlcNAc-Sp25	214.655	10.6675	4.9696
	7	Fuca-Sp9	208.522	20.8479	9.99793
	244	Neu5Aca2-6(Neu5Aca2-3Galb1-3)GalNAca-Sp8	205.132	70.9197	34.5727
	118	Gala1-3Galb1-4Glc-Sp10	204.54	12.868	6.29121
	124	Gala1-4GlcNAcb-Sp8	204.431	70.047	34.2643
	245	Neu5Aca2-6(Neu5Aca2-3Galb1-3)GalNAca-Sp14	204.061	121.083	59.3368
	602	Neu5Aca2-6Galb1-4GlcNAcb1-3Galb1-4GlcNAcb1-6(Galb1-3)GalNAca-Sp14	200.527	34.2588	17.0844
	268	Neu5Aca2-6Galb1-4(6S)GlcNAcb-Sp8	198.588	55.903	28.1503
	265	Neu5Aca2-3Galb1-4Glcb-Sp8	190.826	66.929	35.0734
	224	Neu5Aca2-3Galb1-3GalNAca-Sp8	184.391	47.3088	25.6568
	332	Neu5Aca2-3Galb1-3(Fuca1-4)GlcNAcb1-3Galb1-3(Fuca1-4)GlcNAcb-Sp0	183.707	28.2717	15.3896
	210	Mana1-2Mana1-3Mana-Sp9	180.075	51.4346	28.5629
	608	Neu5Aca2-3Galb1-4GlcNAcb1-3Galb1-4GlcNAcb1-3Galb1-4GlcNAcb1-2Mana1-6(Neu5Aca2-3Galb1-4GlcNAcb1-3Galb1-4GlcNAcb1-3Galb1-4GlcNAcb1-2Mana1-3)Manb1-4GlcNAcb1-4GlcNAcb-Sp12	179.784	39.6824	22.0722
	198	Glca1-6Glca1-6Glcb-Sp8	176.203	34.8698	19.7896
	141	Galb1-3GalNAca-Sp14	176.107	88.9334	50.4995
	609	Neu5Aca2-6Galb1-4GlcNAcb1-3Galb1-4GlcNAcb1-2Mana1-6(Neu5Aca2-6Galb1-4GlcNAcb1-3Galb1-4GlcNAcb1-2Mana1-3)Manb1-4GlcNAcb1-4GlcNAcb-Sp12	174.579	29.9108	17.1331
	535	Neu5Aca2-3Galb1-4(Fuca1-3)GlcNAcb1-2Mana-Sp0	173.08	43.6425	25.2153
	58	Neu5Aca2-6Galb1-4GlcNAcb1-2Mana1-6(Neu5Aca2-6Galb1-4GlcNAcb1-2Mana1-3)Manb1-4GlcNAcb1-4GlcNAcb-Sp24	172.031	55.813	32.4436
	519	(6P)Galb1-4GlcNAcb-SP0	166.098	8.24123	4.96166
	204	GlcAb1-3Galb-Sp8	163.635	10.3506	6.3254
	241	Neu5Aca2-3Galb1-3(Fuca1-4)GlcNAcb1-3Galb1-4(Fuca1-3)GlcNAcb-Sp0	161.718	39.2284	24.2574
	200	Glcb1-6Glcb-Sp8	160.459	39.3998	24.5544
	14	Manb-Sp8	155.625	54.8145	35.2222
	604	Neu5Aca2-3Galb1-4GlcNAcb1-3Galb1-4GlcNAcb1-2Mana1-6(Neu5Aca2-3Galb1-4GlcNAcb1-3Galb1-4GlcNAcb1-2Mana1-3)Manb1-4GlcNAcb1-4GlcNAcb-Sp12	153.99	14.6272	9.49882
	42	(6S)Galb1-4Glcb-Sp0	152.202	26.6064	17.481
	264	Neu5Aca2-3Galb1-4Glcb-Sp0	151.162	19.6368	12.9906
	275	Neu5Aca2-6Galb-Sp8	150.381	54.3575	36.1464
	205	GlcAb1-6Galb-Sp8	147.198	17.6318	11.9783
	319	Neu5Aca2-6Galb1-4GlcNAcb1-2Mana1-6(Neu5Aca2-3Galb1-4GlcNAcb1-2Mana1-3)Manb1-4GlcNAcb1-4GlcNAcb-Sp12	145.573	33.9914	23.3501
	270	Neu5Aca2-6Galb1-4GlcNAcb-Sp8	144.546	23.1527	16.0175
	263	Fuca1-2Galb1-4(6S)Glcb-Sp0	143.546	70.928	49.4114
	605	GlcNAcb1-6(Neu5Aca2-3Galb1-3)GalNAca-Sp14	139.703	30.921	22.1333
	107	Gala1-3(Fuca1-2)Galb1-4Glcb-Sp0	139.154	11.101	7.97747
	248	Neu5Aca2-3Galb1-3GlcNAcb1-3Galb1-4GlcNAcb-Sp0	131.778	19.9718	15.1556
	15	GalNAcb-Sp8	130.886	32.1492	24.5628
	223	Fuca1-2(6S)Galb1-4(6S)Glcb-Sp0	129.247	16.7387	12.9509
	257	Neu5Aca2-3Galb1-4(Fuca1-3)GlcNAcb1-3Galb-Sp8	129.051	22.5276	17.4564
	57	Neu5Aca2-6Galb1-4GlcNAcb1-2Mana1-6(Neu5Aca2-6Galb1-4GlcNAcb1-2Man-a1-3)Manb1-4GlcNAcb1-4GlcNAcb-Sp21	128.681	57.1958	44.4475
	119	Gala1-3Galb-Sp8	127.951	39.1787	30.6201
	203	GlcAb-Sp8	126.613	32.4155	25.602
	239	Neu5Aca2-3Galb1-3(6S)GlcNAc-Sp8	125.044	29.3609	23.4805
	276	Neu5Aca2-8Neu5Aca-Sp8	124.224	33.3938	26.882
	97	GalNAcb1-3Gala1-4Galb1-4GlcNAcb-Sp0	124.075	70.3056	56.6639
	79	Fuca1-2Galb-Sp8	123.905	9.17545	7.40522
	347	Mana1-6(Neu5Aca2-6Galb1-4GlcNAcb1-2Mana1-3)Manb1-4GlcNAcb1-4GlcNAc-Sp12	123.446	26.0595	21.11
	41	(6P)Mana-Sp8	122.126	11.5128	9.42699
	182	GlcNAcb1-3Galb-Sp8	121.406	32.0671	26.4132
	502	Fuca1-2(6S)Galb1-3(6S)GlcNAcb-Sp0	120.501	13.3732	11.098
	308	GlcAb1-3GlcNAcb-Sp8	119.494	24.1347	20.1973
	126	Galb1-2Galb-Sp8	117.476	35.4825	30.2041
	38	(3S)Galb-Sp8	117.126	37.729	32.2123
	559	GlcNAcb1-3Galb1-4GlcNAcb1-6(GlcNAcb1-3Galb1-4GlcNAcb1-2)Mana1-6(GlcNAcb1-3Galb1-4GlcNAcb1-2Man a1-3)Manb1-4GlcNAcb1-4GlcNAc-Sp24	117.049	14.0231	11.9805
	18	GlcN(Gc)b-Sp8	116.784	30.2926	25.9391
	597	Neu5Aca2-3Galb1-4GlcNAcb1-3Galb1-4GlcNAcb1-6(Neu5Aca2-3Galb1-4GlcNAcb1-3Galb1-4GlcNAcb1-3)GalNAca-Sp14	116.729	10.0167	8.58111
	534	Fuca1-4(Galb1-3)GlcNAcb1-2 Mana-Sp0	116.567	48.3667	41.4926
	492	Neu5Aca2-3Galb1-3GlcNAcb1-6GalNAca-Sp14	115.364	17.8862	15.5042
	20	Galb1-4GlcNAcb1-6(Galb1-4GlcNAcb1-3)GalNAc-Sp14	114.511	15.2689	13.334
	17	GlcNAcb-Sp8	114.404	11.1034	9.70548
	47	(6S)GlcNAcb-Sp8	114.231	47.4188	41.5113
	273	Neu5Aca2-6Galb1-4Glcb-Sp0	113.809	43.7119	38.408
	22	6S(3S)Galb1-4(6S)GlcNAcb-Sp0	113.398	15.6841	13.8311
	202	GlcAa-Sp8	113.272	31.9967	28.2477
	201	G-ol-Sp8	112.167	7.98177	7.11596
	181	GlcNAcb1-3GalNAca-Sp14	111.27	38.0063	34.1566
	480	Neu5Aca2-3Galb1-4GlcNAcb1-6GalNAca-Sp14	111.122	66.2436	59.6135
	299	(6P)Glcb-Sp10	109.648	31.4551	28.6875
	225	Neu5Aca2-3Galb1-3GalNAca-Sp14	109.002	17.1694	15.7514
	588	GlcNAcb1-3Galb1-4GlcNAcb1-3Galb1-4GlcNAcb1-3Galb1-4GlcNAcb1-3Galb1-4GlcNAcb1-6(GlcNAcb1-3Galb1-4GlcNAcb1-3Galb1-4GlcNAcb1-3Galb1-4GlcNAcb1-3Galb1-4GlcNAb1-2)Mana1-6(GlcNAcb1-3Galb1-4GlcNAcb1-3Galb1-4GlcNAcb1-3Galb1-4GlcNAcb1-3Galb1-4GlcNAcb1-2Mana1-3)Manb1-4GlcNAcb1-4(Fuca1-6)GlcNAcb-Sp24	107.474	8.54768	7.95328
	296	Neu5Aca2-3Galb1-4GlcNAcb1-3Galb1-3GlcNAcb-Sp0	107.033	35.3318	33.0103
	43	(6S)Galb1-4Glcb-Sp8	106.961	14.5283	13.5827
	394	GalNAca1-3(Fuca1-2)Galb1-3GalNAca1-3(Fuca1-2)Galb1-4GlcNAcb-Sp0	106.781	10.1626	9.51722
	568	Galb1-3GlcNAcb1-6(Galb1-3)GalNAc-Sp14	106.493	21.5186	20.2065
	209	Mana1-2Mana1-6(Mana1-2Mana1-3)Mana-Sp9	104.77	15.4125	14.7107
	483	Neu5Aca2-6Galb1-4GlcNAcb1-2Mana1-6(Neu5Aca2-6Galb1-4GlcNAcb1-2Mana1-3)Manb1-4GlcNAcb1-4(Fuca1-6)GlcNAcb-Sp24	103.739	15.9946	15.4181
	247	Neu5Aca2-3Galb1-3GalNAcb1-3Gala1-4Galb1-4Glcb-Sp0	102.832	15.393	14.969
	501	Fuca1-2Galb1-3(6S)GlcNAcb-Sp0	102.646	23.6431	23.0337
	289	Neu5Aca2-3Galb1-4GlcNAcb1-6(Galb1-3)GalNAca-Sp14	102.426	11.3145	11.0465
	442	Neu5Aca2-3Galb1-4GlcNAcb1-3Galb-Sp8	101.834	32.3396	31.7571
	363	Fuca1-2Galb1-4(Fuca1-3)GlcNAcb1-2Mana1-6(Fuca1-2Galb1-4(Fuca1-3)GlcNAcb1-2Mana1-3)Manb1-4GlcNAcb1-4GlcNAb-Sp20	101.371	128.101	126.368
	506	Fuca1-2Galb1-3GlcNAcb1-6(Fuca1-2Galb1-3GlcNAcb1-3)GalNAca-Sp14	101.325	36.0806	35.6088
	486	Galb1-4GlcNAcb1-6(Galb1-4GlcNAcb1-2)Mana1-6(Galb1-4GlcNAcb1-2Mana1-3)Manb1-4GlcNAcb1-4(Fuca1-6)GlcNAcb-Sp24	101.044	3.14758	3.11505
	16	GlcNAcb-Sp0	100.271	19.5729	19.5199
	2	Glca-Sp8	99.2181	17.9314	18.0727
	156	Galb1-4(6S)Glcb-Sp0	98.8521	15.9809	16.1665
	286	Neu5Gca2-6GalNAca-Sp0	98.5052	32.4417	32.934
	249	Fuca1-2(6S)Galb1-4Glcb-Sp0	98.381	28.7129	29.1854
	586	GlcNAcb1-3Galb1-4GlcNAcb1-3Galb1-4GlcNAcb1-3Galb1-4GlcNAcb1-6(GlcNAcb1-3Galb1-4GlcNAcb1-3Galb1-4GlcNAcb1-3Galb1-4GlcNAb1-2)Mana1-6(GlcNAcb1-3Galb1-4GlcNAcb1-3Galb1-4GlcNAcb1-3Galb1-4GlcNAcb1-2Mana1-3)Manb1-4GlcNAcb1-4(Fuca1-6)GlcNAcb-Sp24	98.1316	21.6204	22.0321
	101	Gala1-2Galb-Sp8	98	47.8158	48.7916
	589	Galb1-4GlcNAcb1-3Galb1-4GlcNAcb1-3Galb1-4GlcNAcb1-3Galb1-4GlcNAcb1-3Galb1-4GlcNAcb1-6(Galb1-4GlcNAcb1-3Galb1-4GlcNAcb1-3Galb1-4GlcNAcb1-3Galb1-4GlcNAcb1-3Galb1-4GlcNAb1-2)Mana1-6(Galb1-4GlcNAcb1-3Galb1-4GlcNAcb1-3Galb1-4GlcNAcb1-3Galb1-4GlcNAcb1-3Galb1-4GlcNAcb1-2Mana1-3)Manb1-4GlcNAcb1-4(Fuca1-6)GlcNAcb-Sp24	97.7893	45.6451	46.677
	235	Neu5Aca2-3Galb1-3GalNAcb1-4(Neu5Aca2-3)Galb1-4Glcb-Sp0	97.4155	37.4118	38.4043
	31	(3S)Galb1-3GlcNAcb-Sp8	96.9036	10.1726	10.4977
	218	Manb1-4GlcNAcb-Sp0	96.6836	11.4544	11.8473
	477	Galb1-3GlcNAcb1-2Mana1-6(GlcNAcb1-4)(Galb1-3GlcNAcb1-2Mana1-3)Manb1-4GlcNAcb1-4GlcNAcb-Sp21	96.6372	15.9074	16.4609
	130	Galb1-3(Fuca1-4)GlcNAc-Sp8	96.3124	6.37632	6.62046
	13	Glcb-Sp8	96.2824	23.3276	24.2283
	520	GalNAca1-3(Fuca1-2)Galb1-4GlcNAcb1-6GalNAc-Sp14	94.8664	18.3128	19.3038
	591	Galb1-4GlcNAcb1-3Galb1-4GlcNAcb1-6(Galb1-3)GalNAca-Sp14	94.6729	6.6643	7.03929
	258	Neu5Aca2-3Galb1-4(Fuca1-3)GlcNAcb1-3Galb1-4GlcNAcb-Sp8	94.4165	15.9954	16.9414
	321	GlcNAcb1-2Mana1-6(Neu5Aca2-6Galb1-4GlcNAcb1-2Mana1-3)Manb1-4GlcNAcb1-4GlcNAcb-Sp12	94.393	39.4508	41.7942
	110	Gala1-4(Gala1-3)Galb1-4GlcNAcb-Sp8	93.1606	22.8987	24.5798
	207	KDNa2-3Galb1-4GlcNAcb-Sp0	93.0814	61.8449	66.4418
	67	Fuca1-2Galb1-3GlcNAcb1-3Galb1-4Glcb-Sp10	92.6948	18.413	19.8641
	3	Mana-Sp8	92.0752	3.53691	3.84133
	238	Neu5Aca2-3GalNAcb1-4GlcNAcb-Sp0	91.84	21.4687	23.3762
	254	Neu5Aca2-3Galb1-4(Fuca1-3)GlcNAcb1-3Galb1-4(Fuca1-3)GlcNAcb1-3Galb1-4(Fuca1-3)GlcNAcb-Sp0	91.6985	8.54378	9.31724
	95	GalNAcb1-3GalNAca-Sp8	91.4614	38.8034	42.4259
	345	GlcNAca1-4Galb1-3GalNAc-Sp14	91.2011	51.3235	56.2751
	366	Fuca1-4(Galb1-3)GlcNAcb1-2Mana1-6(Fuca1-4(Galb1-3)GlcNAcb1-2Mana1-3)Manb1-4GlcNAcb1-4(Fuca1-6)GlcNAcb-Sp22	91.1327	6.63192	7.27722
	84	GalNAca1-3(Fuca1-2)Galb1-4(Fuca1-3)GlcNAcb-Sp0	90.8512	68.0118	74.8607
	274	Neu5Aca2-6Galb1-4Glcb-Sp8	89.4987	10.2568	11.4602
	250	Neu5Aca2-3Galb1-3GlcNAcb-Sp0	89.4822	12.9029	14.4195
	113	Gala1-3GalNAcb-Sp8	88.0473	31.8372	36.1592
	584	GlcNAcb1-3Galb1-4GlcNAcb1-3Galb1-4GlcNAcb1-6(GlcNAcb1-3Galb1-4GlcNAcb1-3Galb1-4GlcNAb1-2)Mana1-6(GlcNAcb1-3Galb1-4GlcNAcb1-3Galb1-4GlcNAcb1-2Mana1-3)Manb1-4GlcNAcb1-4(Fuca1-6)GlcNAcb-Sp24	87.9957	3.2795	3.72689
	495	Fuca1-2Galb1-4GlcNAcb1-6GalNAca-Sp14	87.9303	34.8405	39.6229
	104	Gala1-3(Fuca1-2)Galb1-4(Fuca1-3)GlcNAcb-Sp0	86.9096	38.1227	43.8647
	295	Neu5Aca2-3Galb1-3GlcNAcb1-3Galb1-3GlcNAcb-Sp0	86.8991	23.6561	27.2224
	596	GlcNAcb1-3Galb1-4GlcNAcb1-6(GlcNAcb1-3Galb1-4GlcNAcb1-3)GalNAca-Sp14	86.0965	9.96197	11.5707
	93	GalNAca1-3Galb-Sp8	86.0498	13.5756	15.7764
	476	GlcNAcb1-6(GlcNAcb1-2)Mana1-6(GlcNAcb1-2Mana1-3)Manb1-4GlcNAcb1-4(Fuca1-6)GlcNAcb-Sp24	85.9361	27.258	31.7189
	211	Mana1-6(Mana1-2Mana1-3)Mana1-6(Mana1-2Mana1-3)Manb1-4GlcNAcb1-4GlcNAcb-Sp12	85.933	22.9703	26.7305
	173	Galb1-4Glcb-Sp8	85.9147	16.6121	19.3356
	500	Fuca1-2Galb1-4GlcNAcb1-2Mana-Sp0	85.2414	12.0358	14.1196
	348	Neu5Aca2-6Galb1-4GlcNAcb1-2Mana1-6Manb1-4GlcNAcb1-4GlcNAc-Sp12	84.5359	7.96033	9.41651
	390	Fuca1-2Galb1-3GalNAca1-3(Fuca1-2)Galb1-4Glcb-Sp0	84.2544	10.8816	12.9152
	144	Galb1-3GalNAcb1-3Gala1-4Galb1-4Glcb-Sp0	83.5375	14.9479	17.8936
	601	Neu5Aca2-3Galb1-4GlcNAcb1-3Galb1-4GlcNAcb1-6(Galb1-3)GalNAca-Sp14	83.4566	20.708	24.8129
	497	Galb1-4(Fuca1-3)GlcNAcb1-2Mana-Sp0	83.4062	34.504	41.3687
	153	Galb1-4(Fuca1-3)GlcNAcb-Sp8	83.3973	19.0633	22.8584
	85	(3S)Galb1-4(Fuca1-3)Glcb-Sp0	83.1022	24.9013	29.9647
	120	Gala1-4(Fuca1-2)Galb1-4GlcNAcb-Sp8	82.7157	12.4307	15.0282
	546	GlcNAcb1-3Galb1-4GlcNAcb1-3Galb1-4GlcNAcb1-2Mana1-6(GlcNAcb1-3Galb1-4GlcNAcb1-3Galb1-4GlcNAcb1-2Mana1-3)Manb1-4GlcNAcb1-4GlcNAcb-Sp12	82.6925	9.33526	11.2891
	154	Galb1-4(Fuca1-3)GlcNAcb1-3Galb1-4(Fuca1-3)GlcNAcb-Sp0	82.5777	6.60711	8.00109
	574	Neu5Aca2-8Neu5Aca2-3Galb1-3GalNAcb1-4(Neu5Aca2-3)Galb1-4Glc-Sp21	81.7357	26.2069	32.063
	353	GlcNAcb1-2Mana1-6(GlcNAcb1-2Mana1-3)Manb1-4GlcNAcb1-4(Fuca1-6)GlcNAcb-Sp22	81.4995	61.6747	75.6749
	473	Fuca1-2Galb1-4(Fuca1-3)GlcNAcb1-2Mana1-6(Fuca1-2Galb1-4(Fuca1-3)GlcNAcb1-2Mana1-3)Manb1-4GlcNAcb1-4(Fuca1-6)GlcNAcb-Sp24	81.2281	4.92272	6.06036
	485	Mana1-6(Mana1-3)Manb1-4GlcNAcb1-4(Fuca1-6)GlcNAcb-Sp19	81.1267	37.0495	45.6686
	471	Glca1-4Glca1-4Glca1-4Glcb-Sp10	81.0879	28.4831	35.1262
	256	Neu5Aca2-3Galb1-4(Fuca1-3)GlcNAcb-Sp8	80.7538	19.0298	23.5652
	34	(3S)Galb1-4(6S)GlcNAcb-Sp0	80.7419	29.1261	36.0731
	490	Gala1-3Galb1-3GlcNAcb1-6GalNAca-Sp14	80.3238	23.0573	28.7055
	68	Fuca1-2Galb1-3GlcNAcb-Sp0	80.2612	22.6197	28.1826
	78	Fuca1-2Galb1-4Glcb-Sp0	80.2587	27.3367	34.0607
	312	GlcNAcb1-4GlcNAcb-Sp12	79.9594	25.1919	31.5059
	4	GalNAca-Sp8	79.8023	13.5622	16.9948
	191	GlcNAcb1-4GlcNAcb1-4GlcNAcb1-4GlcNAcb1-4GlcNAcb1-Sp8	79.759	27.7219	34.7571
	583	Galb1-4GlcNAcb1-3Galb1-4GlcNAcb1-6(Galb1-4GlcNAcb1-3Galb1-4GlcNAb1-2)Mana1-6(Galb1-4GlcNAcb1-3Galb1-4GlcNAcb1-2Mana1-3)Manb1-4GlcNAcb1-4(Fuca1-6)GlcNAcb-Sp24	79.5706	29.793	37.4422
	66	Fuca1-2Galb1-3GlcNAcb1-3Galb1-4Glcb-Sp8	79.4142	11.8243	14.8894
	261	Neu5Aca2-3Galb1-4GlcNAcb-Sp8	79.0127	11.8471	14.9939
	69	Fuca1-2Galb1-3GlcNAcb-Sp8	78.9749	17.3423	21.9593
	122	Gala1-4Galb1-4GlcNAcb-Sp8	78.4305	24.6789	31.4659
	131	Fuca1-4(Galb1-3)GlcNAcb-Sp8	78.2897	47.8274	61.0903
	560	Galb1-4GlcNAcb1-3Galb1-4GlcNAcb1-6(Galb1-4GlcNAcb1-3Galb1-4GlcNAcb1-2)Mana1-6(Galb1-4GlcNAcb1-3Galb1-4GlcNAcb1-2Mana1-3)Mana1-4GlcNAcb1-4GlcNAc-Sp24	78.1177	15.9761	20.4513
	26	(3S)Galb1-4(6S)Glcb-Sp0	77.4714	20.1273	25.9803
	178	GlcNAcb1-6(GlcNAcb1-3)GalNAca-Sp14	76.6415	12.6487	16.5038
	579	GlcNAcb1-3Galb1-4GlcNAcb1-3Galb1-4GlcNAcb1-3Galb1-4GlcNAcb1-2Mana1-6(GlcNAcb1-3Galb1-4GlcNAcb1-3Galb1-4GlcNAcb1-3Galb1-4GlcNAcb1-2Mana1-3)Manb1-4GlcNAcb1-4(Fuca1-6)GlcNAcb-Sp24	76.2618	14.9847	19.6491
	12	Galb-Sp8	75.9836	16.2281	21.3574
	542	Galb1-4GlcNAcb1-3Galb1-4GlcNAcb1-2Mana1-6(Galb1-4GlcNAcb1-3Galb1-4GlcNAcb1-2Mana1-3)Manb1-4GlcNAcb1-4GlcNAcb-Sp12	75.8357	4.40498	5.80858
	180	GlcNAcb1-3GalNAca-Sp8	75.1249	17.2341	22.9406
	206	KDNa2-3Galb1-3GlcNAcb-Sp0	74.4059	4.78863	6.43582
	603	Neu5Aca2-6Galb1-4GlcNAcb1-6(Galb1-3)GalNAca-Sp14	73.7284	5.13775	6.96848
	379	Neu5Aca2-3Galb1-4(Fuca1-3)GlcNAcb1-3GalNAca-Sp14	73.4402	10.0549	13.6913
	21	GlcNAcb1-6(GlcNAcb1-4)(GlcNAcb1-3)GlcNAc-Sp8	73.0699	17.7515	24.2938
	396	Gala1-3Galb1-3(Fuca1-4)GlcNAcb1-2Mana1-6(Gala1-3Galb1-3(Fuca1-4)GlcNAcb1-2Mana1-3)Manb1-4GlcNAcb1-4GlcNAc-Sp19	72.7477	10.4612	14.3801
	359	KDNa2-3Galb1-4Glc-Sp0	72.7345	35.0583	48.2003
	475	Neu5Aca2-3Galb1-3GlcNAcb1-6(Neu5Aca2-3Galb1-4GlcNAcb1-2)Mana1-6(Neu5Aca2-3Galb1-3GlcNAcb1-2Mana1-3)Manb1-4GlcNAcb1-4GlcNAcb-Sp19	72.1619	16.3048	22.5947
	63	Fuca1-2Galb1-3GalNAca-Sp14	71.944	34.9867	48.6304
	288	Neu5Gca-Sp8	71.8852	26.2894	36.5713
	115	Gala1-3Galb1-3GlcNAcb-Sp0	71.8803	12.9998	18.0854
	278	Galb1-3(Fuca1-4)GlcNAcb1-3Galb1-3(Fuca1-4)GlcNAcb-Sp0	71.5667	17.1144	23.9139
	392	Galb1-3GlcNAcb1-3GalNAca-Sp14	71.554	7.5333	10.5281
	168	Galb1-4GlcNAcb1-6(Galb1-3)GalNAc-Sp14	71.5228	26.3256	36.8073
	585	Galb1-4GlcNAcb1-3Galb1-4GlcNAcb1-3Galb1-4GlcNAcb1-6(Galb1-4GlcNAcb1-3Galb1-4GlcNAcb1-3Galb1-4GlcNAb1-2)Mana1-6(Galb1-4GlcNAcb1-3Galb1-4GlcNAcb1-3Galb1-4GlcNAcb1-2Mana1-3)Manb1-4GlcNAcb1-4(Fuca1-6)GlcNAcb-Sp24	71.2041	5.28976	7.429
	111	Gala1-3GalNAca-Sp8	71.0707	35.3978	49.8064
	592	Galb1-4GlcNAcb1-3Galb1-4GlcNAcb1-6(Galb1-4GlcNAcb1-3Galb1-4GlcNAcb1-3)GalNAca-Sp14	70.4877	12.3009	17.4511
	251	Neu5Aca2-3Galb1-3GlcNAcb-Sp8	70.2923	12.3879	17.6234
	372	Gala1-3(Fuca1-2)Galb1-4GlcNAcb1-2Mana1-6(Gala1-3(Fuca1-2)Galb1-4GlcNAcb1-2Mana1-3)Manb1-4GlcNAcb1-4GlcNAcb-Sp20	70.2485	17.5402	24.9688
	121	Gala1-4Galb1-4GlcNAcb-Sp0	69.7795	14.3618	20.5818
	415	GalNAca1-3(Fuca1-2)Galb1-4GlcNAcb1-3GalNAca-Sp14	69.7679	18.86	27.0325
	123	Gala1-4Galb1-4Glcb-Sp0	69.7545	48.8933	70.0934
	577	GlcNAcb1-3Galb1-4GlcNAcb1-3Galb1-4GlcNAcb1-2Mana1-6(GlcNAcb1-3Galb1-4GlcNAcb1-3Galb1-4GlcNAcb1-2Mana1-3)Manb1-4GlcNAcb1-4(Fuca1-6)GlcNAcb-Sp24	69.7208	21.2422	30.4675
	300	Neu5Aca2-3Galb1-4(Fuca1-3)GlcNAcb1-6(Galb1-3)GalNAca-Sp14	69.6991	21.0715	30.2321
	135	GlcNAcb1-6(Galb1-3)GalNAca-Sp14	69.5484	7.09933	10.2078
	1	Gala-Sp8	69.4627	21.5701	31.0528
	527	Neu5Aca2-3Galb1-3GlcNAcb1-2Mana-Sp0	69.395	20.295	29.2456
	404	Gala1-4Galb1-3GlcNAcb1-2Mana1-6(Gala1-4Galb1-3GlcNAcb1-2Mana1-3)Manb1-4GlcNAcb1-4GlcNAcb-Sp19	69.3738	16.4187	23.667
	410	Gala1-3(Fuca1-2)Galb1-4(Fuca1-3)Glcb-Sp21	69.3638	24.34	35.0904
	6	Fuca-Sp8	69.2916	22.3008	32.184
	587	Galb1-4GlcNAcb1-3Galb1-4GlcNAcb1-3Galb1-4GlcNAcb1-3Galb1-4GlcNAcb1-6(Galb1-4GlcNAcb1-3Galb1-4GlcNAcb1-3Galb1-4GlcNAcb1-3Galb1-4GlcNAb1-2)Mana1-6(Galb1-4GlcNAcb1-3Galb1-4GlcNAcb1-3Galb1-4GlcNAcb1-3Galb1-4GlcNAcb1-2Mana1-3)Manb1-4GlcNAcb1-4(Fuca1-6)GlcNAcb-Sp24	69.2754	12.5497	18.1157
	364	Gala1-3Galb1-4GlcNAcb1-2Mana1-6(Gala1-3Galb1-4GlcNAcb1-2Mana1-3)Manb1-4GlcNAcb1-4GlcNAcb-Sp20	68.8318	30.4254	44.2026
	326	Neu5Aca2-3Galb1-4GlcNAcb1-2Mana1-6(Neu5Aca2-3Galb1-4GlcNAcb1-2Mana1-3)Manb1-4GlcNAcb1-4GlcNAcb-Sp12	68.3011	10.1245	14.8233
	474	Fuca1-2Galb1-3(Fuca1-4)GlcNAcb1-2Mana1-6(Fuca1-2Galb1-3(Fuca1-4)GlcNAcb1-2Mana1-3)Manb1-4GlcNAcb1-4(Fuca1-6)GlcNAcb1-4(Fuca1-6)GlcNAcb-Sp19	68.1041	7.36582	10.8155
	355	Galb1-3GlcNAcb1-2Mana1-6(Galb1-3GlcNAcb1-2Mana1-3)Manb1-4GlcNAcb1-4(Fuca1-6)GlcNAcb-Sp22	68.0813	28.8478	42.3726
	376	Fuca1-4(Fuca1-2Galb1-3)GlcNAcb1-2Mana1-3(Fuca1-4(Fuca1-2Galb1-3)GlcNAcb1-2Mana1-3)Manb1-4GlcNAcb1-4GlcNAcb-Sp19	67.8791	35.5459	52.3665
	24	(3S)Galb1-4(Fuca1-3)(6S)Glc-Sp0	67.8393	13.5517	19.9761
	64	Fuca1-2Galb1-3GalNAcb1-4(Neu5Aca2-3)Galb1-4Glcb-Sp0	67.7997	26.1588	38.5824
	98	GalNAcb1-4(Fuca1-3)GlcNAcb-Sp0	67.7245	5.73879	8.47372
	413	Neu5Aca2-3Galb1-3GalNAcb1-4(Neu5Aca2-8Neu5Aca2-3)Galb1-4Glcb-Sp0	67.5443	13.9077	20.5905
	103	Gala1-3(Fuca1-2)Galb1-3GlcNAcb-Sp8	67.4678	8.10196	12.0086
	525	Galb1-3GlcNAcb1-2Mana-Sp0	67.3218	6.456	9.58977
	421	Fuca1-2Galb1-4GlcNAcb1-2Mana1-6(Fuca1-2Galb1-4GlcNAcb1-2Mana1-3)Manb1-4GlcNAcb1-4(Fuca1-6)GlcNAcb-Sp22	67.171	7.45282	11.0953
	450	Fuca1-2Galb1-4GlcNAcb1-6(Fuca1-2Galb1-4GlcNAcb1-3)GalNAc-Sp14	66.8927	3.82474	5.71773
	157	Galb1-4(6S)Glcb-Sp8	66.8765	14.9303	22.3252
	114	Gala1-3Galb1-4(Fuca1-3)GlcNAcb-Sp8	66.7637	26.7497	40.0662
	489	Galb1-3GlcNAcb1-6GalNAca-Sp14	66.4822	27.6023	41.5184
	310	GlcNAcb1-3Man-Sp10	66.3179	3.38146	5.09887
	194	GlcNAcb1-6GalNAca-Sp14	66.3162	21.9675	33.1254
	197	Glca1-4Glca-Sp8	66.2738	9.56778	14.4368
	610	GlcNAcb1-3Fuca-Sp21	65.7848	25.5076	38.7743
	187	GlcNAcb1-4-MDPLys	65.601	21.3193	32.4985
	550	GlcNAcb1-3Galb1-4GlcNAcb1-3Galb1-4GlcNAcb1-3Galb1-4GlcNAcb1-2Mana1-6(GlcNAcb1-3Galb1-4GlcNAcb1-3Galb1-4GlcNAcb1-3Galb1-4GlcNAcb1-2Mana1-3)Manb1-4GlcNAcb1-4GlcNAcb-Sp25	65.4288	6.71888	10.269
	246	Neu5Aca2-3Galb-Sp8	65.4107	16.653	25.4591
	213	Mana1-2Mana1-6(Mana1-2Mana1-3)Mana1-6(Mana1-2Mana1-2Mana1-3)Manb1-4GlcNAcb1-4GlcNAcb-Sp12	65.295	38.7792	59.3907
	545	Fuca1-2Galb1-4GlcNAcb1-3Galb1-4GlcNAcb1-2Mana1-6(Fuca1-2Galb1-4GlcNAcb1-3Galb1-4GlcNAcb1-2Mana1-3)Manb1-4GlcNAcb1-4GlcNAcb-Sp24	65.175	11.7023	17.9552
	72	Fuca1-2Galb1-4(Fuca1-3)GlcNAcb-Sp0	65.1486	12.7702	19.6017
	108	Gala1-3(Fuca1-2)Galb-Sp8	64.8467	16.6191	25.6283
	449	Galb1-4GlcNAcb1-2Mana-Sp0	64.6659	16.6803	25.7945
	479	Neu5Aca2-3Galb1-4GlcNAcb1-2Mana-Sp0	64.4692	17.4637	27.0884
	411	Galb1-4GlcNAcb1-6(Neu5Aca2-6Galb1-3GlcNAcb1-3)Galb1-4Glc-Sp21	64.461	66.5758	103.281
	255	Neu5Aca2-3Galb1-4(Fuca1-3)GlcNAcb-Sp0	64.2288	22.9998	35.8091
	175	GlcNAca1-6Galb1-4GlcNAcb-Sp8	64.2168	3.50452	5.45733
	606	Neu5Aca2-6Galb1-4GlcNAcb1-3Galb1-4GlcNAcb1-6(Neu5Aca2-6Galb1-4GlcNAcb1-3Galb1-4GlcNAcb1-3)GalNAca-Sp14	64.1966	10.5411	16.4201
	39	(6S)(4S)Galb1-4GlcNAcb-Sp0	64.1953	28.9816	45.1459
	99	GalNAcb1-4GlcNAcb-Sp0	63.77	21.7306	34.0765
	269	Neu5Aca2-6Galb1-4GlcNAcb-Sp0	63.6818	20.9719	32.9323
	362	Fuca1-2Galb1-4GlcNAcb1-2Mana1-6(Fuca1-2Galb1-4GlcNAcb1-2Mana1-3)Manb1-4GlcNAcb1-4GlcNAcb-Sp20	63.3452	18.881	29.8065
	427	Fuca1-2Galb1-3GlcNAcb1-2Mana1-6(Fuca1-2Galb1-3GlcNAcb1-2Mana1-3)Manb1-4GlcNAcb1-4(Fuca1-6)GlcNAcb-Sp22	63.1948	19.8111	31.3492
	557	Neu5Gca2-8Neu5Gca2-6Galb1-4GlcNAc-Sp0	63.177	4.22491	6.68742
	440	Galb1-4Galb-Sp10	63.0113	30.1169	47.7961
	89	GlcNAcb1-3Galb1-3GalNAca-Sp8	62.3906	18.8931	30.2819
	448	Galb1-4(Fuca1-3)GlcNAcb1-6GalNAc-Sp14	62.3679	15.0065	24.0613
	176	GlcNAcb1-2Galb1-3GalNAca-Sp8	62.331	7.81161	12.5324
	451	Gala1-3(Fuca1-2)Galb1-4GlcNAcb1-6(Gala1-3(Fuca1-2)Galb1-4GlcNAcb1-3)GalNAc-Sp14	62.3067	7.92899	12.7257
	92	GalNAca1-3GalNAcb-Sp8	62.1754	13.1935	21.2199
	105	Gala1-3(Fuca1-2)Galb1-4(Fuca1-3)GlcNAcb-Sp8	62.0754	14.9103	24.0197
	129	Galb1-3(Fuca1-4)GlcNAc-Sp0	61.9156	20.7627	33.5338
	259	Neu5Aca2-3Galb1-4GlcNAcb1-3Galb1-4GlcNAcb1-3Galb1-4GlcNAcb-Sp0	61.5713	8.84932	14.3725
	25	(3S)Galb1-4Glcb-Sp8	61.1641	26.3861	43.1399
	106	Gala1-3(Fuca1-2)Galb1-4GlcNAc-Sp0	61.1069	14.3291	23.4493
	360	KDNa2-3Galb1-3GalNAca-Sp14	60.9271	6.24983	10.2579
	192	GlcNAcb1-4GlcNAcb1-4GlcNAcb-Sp8	60.5768	23.7596	39.2223
	358	KDNa2-6Galb1-4GlcNAc-Sp0	60.5512	15.9978	26.4203
	128	Galb1-3GlcNAcb1-3Galb1-4(Fuca1-3)GlcNAcb-Sp0	60.3933	25.021	41.43
	165	Galb1-4GlcNAcb1-3Galb1-4Glcb-Sp0	60.3889	8.13189	13.4659
	452	GalNAca1-3(Fuca1-2)Galb1-4GlcNAcb1-6(GalNAca1-3(Fuca1-2)Galb1-4GlcNAcb1-3)GalNAc-Sp14	60.2847	12.2182	20.2675
	117	Gala1-3Galb1-4Glcb-Sp0	60.1737	12.7074	21.1179
	357	KDNa2-3Galb1-4(Fuca1-3)GlcNAc-Sp0	60.0801	40.3083	67.0909
	488	Neu5Aca2-6Galb1-4GlcNAcb1-6(Fuca1-2Galb1-4(Fuca1-3)GlcNAcb1-3)Galb1-4Glc-Sp21	59.6922	34.1041	57.1332
	5	GalNAca-Sp15	59.6277	11.3669	19.0631
	242	Neu5Aca2-3Galb1-4(Neu5Aca2-3Galb1-3)GlcNAcb-Sp8	59.5955	44.3915	74.488
	453	Neu5Aca2-8Neu5Aca2-3Galb1-3GalNAcb1-4(Neu5Aca2-8Neu5Aca2-3)Galb1-4Glcb-Sp0	59.3142	10.3722	17.4869
	548	Galb1-4GlcNAcb1-3Galb1-4GlcNAcb1-3Galb1-4GlcNAcb1-2Mana1-6(Galb1-4GlcNAcb1-3Galb1-4GlcNAcb1-3Galb1-4GlcNAcb1-2Mana1-3)Manb1-4GlcNAcb1-4GlcNAcb-Sp12	59.3123	2.83245	4.77549
	387	Galb1-3GlcNAcb1-3Galb1-4(Fuca1-3)GlcNAcb1-6(Galb1-3GlcNAcb1-3)Galb1-4Glc-Sp21	59.1565	20.4003	34.4853
	590	Galb1-4GlcNAcb1-3Galb1-4GlcNAcb1-3GalNAca-Sp14	59.0285	35.1073	59.4752
	162	Galb1-4GlcNAcb1-3Galb1-4(Fuca1-3)GlcNAcb1-3Galb1-4(Fuca1-3)GlcNAcb-Sp0	59.0062	18.7191	31.724
	549	Galb1-4GlcNAcb1-3Galb1-4GlcNAcb1-3Galb1-4GlcNAcb1-2Mana1-6(Galb1-4GlcNAcb1-3Galb1-4GlcNAcb1-3Galb1-4GlcNAcb1-2Mana1-3)Manb1-4GlcNAcb1-4GlcNAcb-Sp24	58.7211	42.9682	73.1733
	307	GalNAcb1-3Galb-Sp8	58.6409	17.4778	29.8049
	472	Neu5Aca2-3Galb1-4GlcNAcb1-6(Neu5Aca2-3Galb1-4GlcNAcb1-3)GalNAca-Sp14	58.3568	28.5623	48.9442
	32	(3S)Galb1-4(Fuca1-3)GlcNAc-Sp0	57.966	18.1758	31.356
	414	Gala1-3(Fuca1-2)Galb1-4GlcNAcb1-3GalNAca-Sp14	57.8913	18.2374	31.5029
	132	Galb1-4GlcNAcb1-6GalNAca-Sp8	57.6077	21.8422	37.9155
	170	Galb1-4GlcNAcb-Sp8	57.5299	15.1378	26.3128
	23	6S(3S)Galb1-4GlcNAcb-Sp0	57.4572	15.0503	26.1939
	27	(3S)Galb1-4(6S)Glcb-Sp8	57.4245	11.8332	20.6065
	147	Galb1-3Galb-Sp8	57.2825	16.0976	28.1022
	504	GalNAcb1-4(Fuca1-3)(6S)GlcNAcb-Sp8	57.2287	8.57049	14.9759
	152	Galb1-4(Fuca1-3)GlcNAcb-Sp0	56.7766	27.557	48.5358
	134	GlcNAcb1-6(Galb1-3)GalNAca-Sp8	56.6923	31.253	55.1273
	417	Fuca1-2Galb1-4(Fuca1-3)GlcNAcb1-3GalNAca-Sp14	56.5332	5.11107	9.04082
	102	Gala1-3(Fuca1-2)Galb1-3GlcNAcb-Sp0	56.4148	14.5753	25.8359
	150	Galb1-3GlcNAcb-Sp0	56.4102	21.1915	37.5667
	142	Galb1-3GalNAca-Sp16	56.0534	17.3653	30.9799
	569	Galb1-4GlcNAcb1-3Galb1-4GlcNAcb1-3Galb1-4GlcNAcb1-3Galb1-4GlcNAcb1-3Galb1-4GlcNAcb1-3Galb1-4GlcNAcb1-2Mana1-6(Galb1-4GlcNAcb1-3Galb1-4GlcNAcb1-3Galb1-4GlcNAcb1-3Galb1-4GlcNAcb1-3Galb1-4GlcNAcb1-3Galb1-4GlcNAcb1-2Mana1-3)Manb1-4GlcNAcb1-4GlcNAcb-Sp25	55.8762	10.9125	19.5298
	297	4S(3S)Galb1-4GlcNAcb-Sp0	55.7261	14.9188	26.7716
	293	Galb1-4(Fuca1-3)GlcNAcb1-3Galb1-3(Fuca1-4)GlcNAcb-Sp0	55.6332	13.6239	24.4888
	599	GlcNAcb1-3Galb1-4GlcNAcb1-3Galb1-4GlcNAcb1-3GalNAca-Sp14	55.4932	22.516	40.5743
	33	(3S)Galb1-4(Fuca1-3)GlcNAc-Sp8	55.4785	10.9944	19.8174
	428	Gala1-3(Fuca1-2)Galb1-4GlcNAcb1-2Mana1-6(Gala1-3(Fuca1-2)Galb1-4GlcNAcb1-2Mana1-3)Manb1-4GlcNAcb1-4(Fuca1-6)GlcNAcb-Sp22	55.4085	8.93911	16.1331
	352	Mana1-6(Galb1-4GlcNAcb1-2Mana1-3)Manb1-4GlcNAcb1-4GlcNAcb-Sp12	55.2903	33.7749	61.0866
	143	Galb1-3GalNAcb-Sp8	55.2111	25.0191	45.3154
	528	Gala1-3Galb1-3GlcNAcb1-2Mana-Sp0	55.0483	6.13874	11.1516
	285	Neu5Gca2-3Galb1-4Glcb-Sp0	54.7711	23.3138	42.5658
	409	GalNAcb1-3Gala1-6Galb1-4Glcb-Sp8	54.6003	13.0254	23.8559
	361	Fuca1-2Galb1-3GlcNAcb1-2Mana1-6(Fuca1-2Galb1-3GlcNAcb1-2Mana1-3)Manb1-4GlcNAcb1-4GlcNAcb-Sp20	54.5925	5.32884	9.76113
	45	(6S)Galb1-4(6S)Glcb-Sp8	54.43	26.3866	48.4781
	341	GlcNAca1-4Galb1-3GlcNAcb-Sp0	54.3953	15.4641	28.4291
	324	Neu5Gcb2-6Galb1-4GlcNAc-Sp8	54.3249	5.54562	10.2083
	391	Fuca1-2Galb1-3GalNAca1-3(Fuca1-2)Galb1-4GlcNAcb-Sp0	54.2914	9.03542	16.6425
	429	Galb1-3GlcNAcb1-6(Galb1-3GlcNAcb1-2)Mana1-6(Galb1-3GlcNAcb1-2Mana1-3)Manb1-4GlcNAcb1-4GlcNAcb-Sp19	53.917	3.22554	5.98241
	166	Galb1-4GlcNAcb1-3Galb1-4Glcb-Sp8	53.7595	12.9353	24.0614
	351	Galb1-4GlcNAcb1-2Mana1-6Manb1-4GlcNAcb1-4GlcNAc-Sp12	53.7513	21.9059	40.7541
	458	GalNAca1-3(Fuca1-2)Galb1-3GlcNAcb1-2Mana1-6(GalNAca1-3(Fuca1-2)Galb1-3GlcNAcb1-2Mana1-3)Manb1-4GlcNAcb1-4(Fuca1-6)GlcNAcb-Sp22	53.6627	3.63911	6.78145
	491	Galb1-3(Fuca1-4)GlcNAcb1-6GalNAca-Sp14	53.5432	17.0642	31.87
	140	Galb1-3GalNAca-Sp8	53.3369	14.4874	27.162
	52	GlcNAcb1-2Mana1-6(GlcNAcb1-2Mana1-3)Manb1-4GlcNAcb1-4GlcNAcb-Sp12	53.1408	17.696	33.3001
	59	Fuca1-2Galb1-3GalNAcb1-3Gala-Sp9	53.098	9.53008	17.9481
	189	GlcNAcb1-4Galb1-4GlcNAcb-Sp8	52.8301	17.9225	33.9248
	214	Mana1-6(Mana1-3)Mana-Sp9	52.794	15.9262	30.1666
	334	Gala1-4Galb1-4GlcNAcb1-3Galb1-4Glcb-Sp0	52.4199	19.8932	37.9497
	80	Fuca1-3GlcNAcb-Sp8	52.4043	13.6437	26.0354
	565	GlcNAcb1-3Galb1-4GlcNAcb1-3Galb1-4GlcNAcb1-3Galb1-4GlcNAcb1-3Galb1-4GlcNAcb1-2Mana1-6(GlcNAcb1-3Galb1-4GlcNAcb1-3Galb1-4GlcNAcb1-3Galb1-4GlcNAcb1-3Galb1-4GlcNAcb1-2Mana1-3)Manb1-4GlcNAcb1-4GlcNAcb-Sp25	52.3066	11.2046	21.421
	405	Gala1-4Galb1-4GlcNAcb1-2Mana1-6(Gala1-4Galb1-4GlcNAcb1-2Mana1-3)Manb1-4GlcNAcb1-4GlcNAcb-Sp24	52.0888	17.5651	33.7214
	456	Gala1-3(Fuca1-2)Galb1-3GlcNAcb1-2Mana1-6(Gala1-3(Fuca1-2)Galb1-3GlcNAcb1-2Mana1-3)Manb1-4GlcNAcb1-4(Fuca1-6)GlcNAcb-Sp22	51.7743	8.60955	16.629
	100	GalNAcb1-4GlcNAcb-Sp8	51.6943	22.0503	42.6552
	220	(3S)Galb1-4(Fuca1-3)(6S)GlcNAcb-Sp8	51.5231	10.9094	21.1739
	454	GalNAcb1-4Galb1-4Glcb-Sp0	51.4622	14.0068	27.2176
	35	(3S)Galb1-4(6S)GlcNAcb-Sp8	51.2304	21.1117	41.2093
	229	GalNAcb1-4(Neu5Aca2-8Neu5Aca2-3)Galb1-4Glcb-Sp0	51.0259	10.8881	21.3384
	378	Neu5Aca2-6Galb1-4GlcNAcb1-3GalNAc-Sp14	50.9847	13.7996	27.0662
	444	(6S)Galb1-3GlcNAcb-Sp0	50.9046	24.9499	49.013
	305	Galb1-4GlcNAca1-6Galb1-4GlcNAcb-Sp0	50.7999	11.5088	22.6551
	580	Galb1-4GlcNAcb1-3Galb1-4GlcNAcb1-3Galb1-4GlcNAcb1-3Galb1-4GlcNAcb1-2Mana1-6(Galb1-4GlcNAcb1-3Galb1-4GlcNAcb1-3Galb1-4GlcNAcb1-3Galb1-4GlcNAcb1-2Mana1-3)Manb1-4GlcNAcb1-4(Fuca1-6)GlcNAcb-Sp24	50.6476	2.26787	4.47774
	469	Gala1-3(Fuca1-2)Galb1-3GalNAcb-Sp8	50.6144	11.6828	23.082
	216	Mana1-6(Mana1-3)Mana1-6(Mana1-2Mana1-3)Manb1-4GlcNAcb1-4GlcNAcb-Sp12	50.3459	13.3327	26.4822
	112	Gala1-3GalNAca-Sp16	50.3225	11.6141	23.0794
	212	Mana1-2Mana1-6(Mana1-3)Mana1-6(Mana1-2Mana1-2Mana1-3)Manb1-4GlcNAcb1-4GlcNAcb-Sp12	49.929	21.3669	42.7946
	418	Gala1-3(Fuca1-2)Galb1-4(Fuca1-3)GlcNAcb1-3GalNAc-Sp14	49.8895	8.60524	17.2486
	44	(6S)Galb1-4GlcNAcb-Sp8	49.8115	12.1365	24.3649
	169	Galb1-4GlcNAcb-Sp0	49.5184	14.2859	28.8496
	507	GalNAca1-3(Fuca1-2)Galb1-3GlcNAcb1-6GalNAca-Sp14	49.3606	21.371	43.2956
	561	Gala1-3Galb1-4GlcNAcb1-2Mana1-6(Gala1-3Galb1-4GlcNAcb1-2Mana1-3)Manb1-4GlcNAcb1-4GlcNAc-Sp24	49.266	17.7801	36.09
	127	Galb1-3(Fuca1-4)GlcNAcb1-3Galb1-4(Fuca1-3)GlcNAcb-Sp0	49.1878	21.294	43.2912
	547	GlcNAcb1-3Galb1-4GlcNAcb1-3Galb1-4GlcNAcb1-2Mana1-6(GlcNAcb1-3Galb1-4GlcNAcb1-3Galb1-4GlcNAcb1-2Mana1-3)Manb1-4GlcNAcb1-4GlcNAcb-Sp25	49.1706	12.4218	25.2627
	291	Galb1-4(Fuca1-3)(6S)GlcNAcb-Sp0	49.0289	6.48943	13.2359
	455	GalNAca1-3(Fuca1-2)Galb1-4GlcNAcb1-2Mana1-6(GalNAca1-3(Fuca1-2)Galb1-4GlcNAcb1-2Mana1-3)Manb1-4GlcNAcb1-4(Fuca1-6)GlcNAcb-Sp22	48.996	16.7514	34.1893
	76	Fuca1-2Galb1-4GlcNAcb-Sp0	48.9459	8.26479	16.8856
	371	GalNAca1-3(Fuca1-2)Galb1-4GlcNAcb1-2Mana1-6(GalNAca1-3(Fuca1-2)Galb1-4GlcNAcb1-2Mana1-3)Manb1-4GlcNAcb1-4GlcNAcb-Sp20	48.9356	6.84289	13.9835
	217	Mana1-6(Mana1-3)Mana1-6(Mana1-3)Manb1-4GlcNAcb1-4GlcNAcb-Sp12	48.7976	9.18344	18.8195
	48	Neu5,9Ac2a-Sp8	48.7435	7.82438	16.0521
	243	Neu5Aca2-3Galb1-3(6S)GalNAca-Sp8	48.7009	21.9877	45.1485
	188	GlcNAcb1-6(GlcNAcb1-4)GalNAca-Sp8	48.481	9.31041	19.2042
	40	(4S)Galb1-4GlcNAcb-Sp8	48.4679	19.2388	39.6939
	94	GalNAca1-4(Fuca1-2)Galb1-4GlcNAcb-Sp8	48.3632	6.61815	13.6843
	177	GlcNAcb1-6(GlcNAcb1-3)GalNAca-Sp8	47.9297	24.4512	51.0146
	88	GalNAca1-3(Fuca1-2)Galb1-4Glcb-Sp0	47.8626	11.6796	24.4024
	234	GalNAcb1-4(Neu5Aca2-3)Galb1-4Glcb-Sp0	47.7773	14.7767	30.9282
	186	GlcNAcb1-3Galb1-4Glcb-Sp0	47.7625	9.44526	19.7755
	9	Neu5Aca-Sp8	47.4046	6.17309	13.0221
	581	GlcNAcb1-3Galb1-4GlcNAcb1-3Galb1-4GlcNAcb1-3Galb1-4GlcNAcb1-3Galb1-4GlcNAcb1-2Mana1-6(GlcNAcb1-3Galb1-4GlcNAcb1-3Galb1-4GlcNAcb1-3Galb1-4GlcNAcb1-3Galb1-4GlcNAcb1-2Mana1-3)Manb1-4GlcNAcb1-4(Fuca1-6)GlcNAcb-Sp19	47.1078	13.9932	29.7046
	138	Neu5Acb2-6(Galb1-3)GalNAca-Sp8	47.0035	14.9212	31.7449
	498	Fuca1-2(6S)Galb1-3GlcNAcb-Sp0	46.9354	23.5394	50.1528
	374	GalNAca1-3(Fuca1-2)Galb1-3GlcNAcb1-2Mana1-6(GalNAca1-3(Fuca1-2)Galb1-3GlcNAcb1-2Mana1-3)Manb1-4GlcNAcb1-4GlcNAcb-Sp20	46.8441	14.0879	30.0741
	468	Gala1-3(Fuca1-2)Galb1-3GalNAca-Sp8	46.7824	10.6557	22.7771
	193	GlcNAcb1-6GalNAca-Sp8	46.761	5.27082	11.2718
	481	Neu5Aca2-6Galb1-4GlcNAcb1-6GalNAca-Sp14	46.7341	29.4442	63.0036
	71	Fuca1-2Galb1-4(Fuca1-3)GlcNAcb1-3Galb1-4(Fuca1-3)GlcNAcb1-3Galb1-4(Fuca1-3)GlcNAcb-Sp0	46.7271	5.68263	12.1613
	161	Galb1-4GlcNAcb1-3GalNAc-Sp14	46.7238	20.3961	43.6526
	375	Gala1-3(Fuca1-2)Galb1-3GlcNAcb1-2Mana1-6(Gala1-3(Fuca1-2)Galb1-3GlcNAcb1-2Mana1-3)Manb1-4GlcNAcb1-4GlcNAcb-Sp20	46.6798	11.6398	24.9354
	496	Gala1-3Galb1-4GlcNAcb1-6GalNAca-Sp14	46.6037	15.0697	32.3358
	116	Gala1-3Galb1-4GlcNAcb-Sp8	46.5996	8.4618	18.1585
	60	Fuca1-2Galb1-3GalNAcb1-3Gala1-4Galb1-4Glcb-Sp9	46.5751	3.06766	6.58647
	343	GlcNAca1-4Galb1-4GlcNAcb1-3Galb1-4(Fuca1-3)GlcNAcb1-3Galb1-4(Fuca1-3)GlcNAcb-Sp0	46.4189	7.53552	16.2337
	388	Galb1-4GlcNAcb1-6(Galb1-4GlcNAcb1-2)Mana1-6(Galb1-4GlcNAcb1-4(Galb1-4GlcNAcb1-2)Mana1-3)Manb1-4GlcNAcb1-4GlcNAcb-Sp21	46.3426	28.5236	61.5493
	393	GalNAcb1-4(Neu5Aca2-3)Galb1-4GlcNAcb1-3GalNAca-Sp14	46.3418	11.8665	25.6066
	109	Gala1-3(Fuca1-2)Galb-Sp18	46.0135	16.0833	34.9535
	598	Neu5Aca2-6Galb1-4GlcNAcb1-3Galb1-4GlcNAcb1-3GalNAca-Sp14	45.9498	31.5205	68.5976
	90	GalNAca1-3(Fuca1-2)Galb-Sp8	45.9487	15.0622	32.7804
	412	Galb1-3GalNAcb1-4(Neu5Aca2-8Neu5Aca2-3)Galb1-4Glcb-Sp0	45.6569	6.38075	13.9754
	346	Neu5Aca2-6Galb1-4GlcNAcb1-2Mana1-6(Mana1-3)Manb1-4GlcNAcb1-4GlcNAc-Sp12	45.6536	20.2724	44.4048
	551	Galb1-4GlcNAcb1-3Galb1-4GlcNAcb1-3Galb1-4GlcNAcb1-3Galb1-4GlcNAcb1-2Mana1-6(Galb1-4GlcNAcb1-3Galb1-4GlcNAcb1-3Galb1-4GlcNAcb1-3Galb1-4GlcNAcb1-2Mana1-3)Manb1-4GlcNAcb1-4GlcNAcb-Sp25	45.5491	9.93475	21.8111
	540	GlcNAcb1-3Galb1-4GlcNAcb1-2Mana1-6(GlcNAcb1-3Galb1-4GlcNAcb1-2Mana1-3)Manb1-4GlcNAcb1-4GlcNAcb-Sp12	45.4855	13.6767	30.0683
	306	Galb1-4GlcNAcb1-6Galb1-4GlcNAcb-Sp0	45.463	15.9592	35.1037
	349	Neu5Aca2-6Galb1-4GlcNAcb1-2Mana1-3Manb1-4GlcNAcb1-4GlcNAc-Sp12	45.3299	6.4283	14.1811
	575	GlcNAcb1-3Galb1-4GlcNAcb1-2Mana1-6(GlcNAcb1-3Galb1-4GlcNAcb1-2Mana1-3)Manb1-4GlcNAcb1-4(Fuca1-6)GlcNAcb-Sp24	45.1276	11.5747	25.6488
	179	GlcNAcb1-6(GlcNAcb1-3)Galb1-4GlcNAcb-Sp8	45.1251	11.0776	24.5487
	365	Galb1-4GlcNAcb1-2Mana1-6(Mana1-3)Manb1-4GlcNAcb1-4GlcNAcb-Sp12	44.7118	13.7011	30.643
	151	Galb1-3GlcNAcb-Sp8	44.5893	15.5888	34.9609
	327	Neu5Aca2-3Galb1-4GlcNAcb1-2Mana1-6(Neu5Aca2-6Galb1-4GlcNAcb1-2Mana1-3)Manb1-4GlcNAcb1-4GlcNAcb-Sp12	44.5408	22.3449	50.1672
	36	(3S)Galb1-4GlcNAcb-Sp0	44.1343	14.0582	31.8532
	400	Neu5Aca2-3Galb1-3GlcNAcb1-3GalNAca-Sp14	43.7857	12.1391	27.724
	172	Galb1-4Glcb-Sp0	43.6874	20.4452	46.7989
	328	Galb1-4(Fuca1-3)GlcNAcb1-2Mana1-6(Galb1-4(Fuca1-3)GlcNAcb1-2Mana1-3)Manb1-4GlcNAcb1-4GlcNAcb-Sp20	43.3386	22.8712	52.7733
	562	GlcNAcb1-3Galb1-4GlcNAcb1-6(GlcNAcb1-3Galb1-3)GalNAca-Sp14	43.2536	11.7713	27.2146
	354	Galb1-4GlcNAcb1-2Mana1-6(Galb1-4GlcNAcb1-2Mana1-3)Manb1-4GlcNAcb1-4(Fuca1-6)GlcNAcb-Sp22	43.0572	25.3915	58.9715
	386	Galb1-4(Fuca1-3)GlcNAcb1-6(Fuca1-4(Fuca1-2Galb1-3)GlcNAcb1-3)Galb1-4Glc-Sp21	42.9124	6.53735	15.2342
	146	Galb1-3GalNAcb1-4Galb1-4Glcb-Sp8	42.8448	21.2526	49.6039
	311	GlcNAcb1-4GlcNAcb-Sp10	42.8355	19.3844	45.2531
	493	(3S)Galb1-3(Fuca1-4)GlcNAcb-Sp0	42.806	12.613	29.4654
	185	GlcNAcb1-3Galb1-4GlcNAcb1-3Galb1-4GlcNAcb-Sp0	42.6659	13.6158	31.9127
	196	Glca1-4Glcb-Sp8	42.602	18.4318	43.2651
	320	Galb1-4GlcNAcb1-2Mana1-6(Neu5Aca2-6Galb1-4GlcNAcb1-2Mana1-3)Manb1-4GlcNAcb1-4GlcNAcb-Sp12	42.4238	6.16296	14.5271
	521	Neu5Aca2-6Galb1-4GlcNAcb1-2Man-Sp0	42.3651	14.8203	34.9823
	420	Galb1-4(Fuca1-3)GlcNAcb1-2Mana1-6(Galb1-4(Fuca1-3)GlcNAcb1-2Mana1-3)Manb1-4GlcNAcb1-4(Fuca1-6)GlcNAcb-Sp22	42.1515	18.5741	44.0652
	576	Galb1-4GlcNAcb1-3Galb1-4GlcNAcb1-2Mana1-6(Galb1-4GlcNAcb1-3Galb1-4GlcNAcb1-2Mana1-3)Manb1-4GlcNAcb1-4(Fuca1-6)GlcNAcb-Sp24	42.0787	7.18071	17.0649
	543	Galb1-4GlcNAcb1-3Galb1-4GlcNAcb1-2Mana1-6(Galb1-4GlcNAcb1-3Galb1-4GlcNAcb1-2Mana1-3)Manb1-4GlcNAcb1-4GlcNAcb-Sp24	41.9963	10.4113	24.7911
	377	Neu5Aca2-3Galb1-4GlcNAcb1-3GalNAc-Sp14	41.9319	9.97294	23.7836
	233	GalNAcb1-4(Neu5Aca2-3)Galb1-4GlcNAcb-Sp8	41.8377	30.9989	74.0932
	190	GlcNAcb1-4GlcNAcb1-4GlcNAcb1-4GlcNAcb1-4GlcNAcb1-4GlcNAcb1-Sp8	41.7136	15.7044	37.648
	91	GalNAca1-3(Fuca1-2)Galb-Sp18	41.4762	5.49007	13.2367
	337	GalNAca1-3(Fuca1-2)Galb1-4GlcNAcb1-3Galb1-4GlcNAcb1-3Galb1-4GlcNAcb-Sp0	41.4122	15.1062	36.4776
	51	Mana1-6(Mana1-3)Manb1-4GlcNAcb1-4GlcNAcb-Sp13	41.3769	8.29128	20.0384
	174	GlcNAca1-3Galb1-4GlcNAcb-Sp8	41.3635	27.2547	65.8907
	595	GlcNAcb1-3Galb1-4GlcNAcb1-6(Galb1-3)GalNAca-Sp14	41.0437	7.53072	18.3481
	571	(3S)GlcAb1-3Galb1-4GlcNAcb1-2Mana-Sp0	40.751	24.4146	59.9116
	70	Fuca1-2Galb1-4(Fuca1-3)GlcNAcb1-3Galb1-4(Fuca1-3)GlcNAcb-Sp0	40.6471	1.91563	4.71284
	167	Galb1-4GlcNAcb1-6(Galb1-3)GalNAca-Sp8	40.6372	20.5029	50.4535
	544	Neu5Gca2-3Galb1-4GlcNAcb1-3Galb1-4GlcNAcb1-2Mana1-6(Neu5Gca2-3Galb1-4GlcNAcb1-3Galb1-4GlcNAcb1-2Mana1-3)Manb1-4GlcNAcb1-4GlcNAcb-Sp24	40.2336	20.9672	52.1136
	441	Galb1-6Galb-Sp10	40.2026	11.9673	29.7676
	62	Fuca1-2Galb1-3GalNAca-Sp8	40.1943	3.61887	9.00346
	487	Neu5Aca2-3Galb1-3GlcNAcb1-2Mana1-6(GlcNAcb1-4)(Neu5Aca2-3Galb1-3GlcNAcb1-2Mana1-3)Manb1-4GlcNAcb1-4GlcNAc-Sp21	40.1409	4.6162	11.5
	322	Neu5Aca2-8Neu5Acb-Sp17	39.1838	8.13598	20.7636
	283	Neu5Gca2-3Galb1-4(Fuca1-3)GlcNAcb-Sp0	38.8686	15.1857	39.0694
	401	Fuca1-2Galb1-4GlcNAcb1-3GalNAca-Sp14	38.7642	7.9058	20.3946
	29	(3S)Galb1-3GalNAca-Sp8	38.7587	8.60088	22.1908
	96	GalNAcb1-3(Fuca1-2)Galb-Sp8	38.7388	5.4925	14.1783
	160	Galb1-4GlcNAcb1-3GalNAca-Sp8	38.5187	9.64116	25.0298
	578	Galb1-4GlcNAcb1-3Galb1-4GlcNAcb1-3Galb1-4GlcNAcb1-2Mana1-6(Galb1-4GlcNAcb1-3Galb1-4GlcNAcb1-3Galb1-4GlcNAcb1-2Mana1-3)Manb1-4GlcNAcb1-4(Fuca1-6)GlcNAcb-Sp24	38.4327	11.0161	28.6633
	537	GalNAca1-3(Fuca1-2)Galb1-3GalNAcb1-3Gala1-4Galb1-4Glc-Sp21	38.4087	6.80064	17.706
	582	Galb1-4GlcNAcb1-3Galb1-4GlcNAcb1-3Galb1-4GlcNAcb1-3Galb1-4GlcNAcb1-3Galb1-4GlcNAcb1-2Mana1-6(Galb1-4GlcNAcb1-3Galb1-4GlcNAcb1-3Galb1-4GlcNAcb1-3Galb1-4GlcNAcb1-3Galb1-4GlcNAcb1-2Mana1-3)Manb1-4GlcNAcb1-4(Fuca1-6)GlcNAcb-Sp19	38.1882	13.7861	36.1004
	279	Neu5Acb2-6GalNAca-Sp8	37.9646	7.51145	19.7854
	350	Galb1-4GlcNAcb1-2Mana1-3Manb1-4GlcNAcb1-4GlcNAc-Sp12	37.9124	19.7144	51.9999
	339	GlcNAca1-4Galb1-4GlcNAcb1-3Galb1-4GlcNAcb1-3Galb1-4GlcNAcb-Sp0	37.8422	7.8072	20.6309
	447	Fuca1-2Galb1-4(Fuca1-3)GlcNAcb1-2Mana1-6(Fuca1-2Galb1-4(Fuca1-3)GlcNAcb1-4(Fuca1-2Galb1-4(Fuca1-3)GlcNAcb1-2)Mana1-3)Manb1-4GlcNAcb1-4GlcNAcb-Sp12	37.3582	10.8744	29.1084
	331	Neu5Aca2-6Galb1-4GlcNAcb1-3Galb1-3GlcNAcb-Sp0	37.2983	10.7744	28.8872
	61	Fuca1-2Galb1-3(Fuca1-4)GlcNAcb-Sp8	37.2218	20.2084	54.2919
	208	Mana1-2Mana1-2Mana1-3Mana-Sp9	37.1571	11.0936	29.856
	380	GalNAcb1-4GlcNAcb1-2Mana1-6(GalNAcb1-4GlcNAcb1-2Mana1-3)Manb1-4GlcNAcb1-4GlcNAc-Sp12	37.1256	32.3715	87.1945
	28	(3S)Galb1-3(Fuca1-4)GlcNAcb-Sp8	37.0665	9.71925	26.2211
	541	GlcNAcb1-3Galb1-4GlcNAcb1-2Mana1-6(GlcNAcb1-3Galb1-4GlcNAcb1-2Mana1-3)Manb1-4GlcNAcb1-4GlcNAcb-Sp25	36.9233	13.8928	37.6261
	424	Gala1-3(Fuca1-2)Galb1-3GlcNAcb1-3GalNAc-Sp14	36.8497	1.98803	5.39498
	425	GalNAca1-3(Fuca1-2)Galb1-3GlcNAcb1-3GalNAc-Sp14	36.2733	23.1137	63.721
	556	Neu5Gca2-8Neu5Gca2-3Galb1-4GlcNAcb1-3Galb1-4GlcNAc-Sp0	36.1681	24.7028	68.3
	292	Galb1-4(Fuca1-3)(6S)Glcb-Sp0	36.0739	12.5928	34.9085
	284	Neu5Gca2-3Galb1-4GlcNAcb-Sp0	35.8723	17.8568	49.7788
	77	Fuca1-2Galb1-4GlcNAcb-Sp8	35.8051	10.0735	28.1343
	50	Mana1-6(Mana1-3)Manb1-4GlcNAcb1-4GlcNAcb-Sp12	35.5344	9.54875	26.8718
	530	Neu5Aca2-3Galb1-3GlcNAcb1-4Galb1-4Glcb-Sp0	35.5153	31.2374	87.9547
	505	(3S)GalNAcb1-4(Fuca1-3)GlcNAcb-Sp8	35.3179	10.9155	30.9066
	397	Neu5Aca2-3Galb1-3GlcNAcb1-2Mana1-6(Neu5Aca2-3Galb1-3GlcNAcb1-2Mana1-3)Manb1-4GlcNAcb1-4GlcNAc-Sp19	35.2833	9.18508	26.0324
	523	Gala1-3(Fuca1-2)Galb1-4GlcNAcb1-2Mana-Sp0	35.2419	5.91361	16.7801
	344	GlcNAca1-4Galb1-4GlcNAcb1-3Galb1-4GlcNAcb-Sp0	35.2188	3.59466	10.2067
	381	Galb1-3GalNAca1-3(Fuca1-2)Galb1-4Glc-Sp0	34.8769	13.5724	38.915
	342	GlcNAca1-4Galb1-4GlcNAcb1-3Galb1-4Glcb-Sp0	34.834	10.6625	30.6096
	221	Fuca1-2(6S)Galb1-4GlcNAcb-Sp0	34.807	5.04229	14.4864
	526	Gala1-3(Fuca1-2)Galb1-3GlcNAcb1-6GalNAc-Sp14	34.7848	13.883	39.9112
	83	GalNAca1-3(Fuca1-2)Galb1-3GlcNAcb-Sp0	34.7367	9.87445	28.4266
	338	Neu5Aca2-3Galb1-4(Fuca1-3)GlcNAcb1-6(Neu5Aca2-3Galb1-3)GalNAc-Sp14	34.5377	6.68757	19.3631
	145	Galb1-3GalNAcb1-4(Neu5Aca2-3)Galb1-4Glcb-Sp0	34.5368	22.4191	64.9136
	266	Neu5Aca2-6GalNAca-Sp8	34.4841	5.09206	14.7664
	30	(3S)Galb1-3GlcNAcb-Sp0	34.4528	13.5057	39.2007
	294	Galb1-4GlcNAcb1-3Galb1-3GlcNAcb-Sp0	34.3275	14.6008	42.5337
	426	Gala1-3Galb1-3GlcNAcb1-3GalNAc-Sp14	34.3113	15.7468	45.8937
	433	GlcNAcb1-2Mana1-6(GlcNAcb1-4)(GlcNAcb1-4(GlcNAcb1-2)Mana1-3)Manb1-4GlcNAcb1-4GlcNAc-Sp21	34.1036	18.6167	54.5886
	37	(3S)Galb1-4GlcNAcb-Sp8	34.086	6.34313	18.6092
	260	Neu5Aca2-3Galb1-4GlcNAcb-Sp0	33.9015	13.0014	38.3505
	282	Neu5Gca2-3Galb1-3GlcNAcb-Sp0	33.8224	14.5597	43.0474
	149	Galb1-3GlcNAcb1-3Galb1-4Glcb-Sp10	33.7086	12.3377	36.601
	593	Neu5Aca2-3Galb1-4GlcNAcb1-3Galb1-4GlcNAcb1-3GalNAca-Sp14	33.6266	16.6155	49.4119
	538	Gala1-3(Fuca1-2)Galb1-3GalNAcb1-3Gala1-4Galb1-4Glc-Sp21	33.5572	19.5404	58.2302
	87	GalNAca1-3(Fuca1-2)Galb1-4GlcNAcb-Sp8	33.1731	5.03626	15.1818
	313	MurNAcb1-4GlcNAcb-Sp10	33.0553	9.84603	29.7865
	195	GlcNAcb1-6Galb1-4GlcNAcb-Sp8	32.9133	7.52934	22.8763
	158	Galb1-4GalNAca1-3(Fuca1-2)Galb1-4GlcNAcb-Sp8	32.7204	5.03195	15.3786
	445	(6S)Galb1-3(6S)GlcNAc-Sp0	32.6827	2.20044	6.73276
	566	Galb1-4GlcNAcb1-3Galb1-4GlcNAcb1-3Galb1-4GlcNAcb1-3Galb1-4GlcNAcb1-3Galb1-4GlcNAcb1-2Mana1-6(Galb1-4GlcNAcb1-3Galb1-4GlcNAcb1-3Galb1-4GlcNAcb1-3Galb1-4GlcNAcb1-3Galb1-4GlcNAcb1-2Mana1-3)Manb1-4GlcNAcb1-4GlcNAcb-Sp25	32.0078	7.05401	22.0384
	280	Neu5Acb2-6Galb1-4GlcNAcb-Sp8	31.8526	9.24886	29.0364
	329	Neu5,9Ac2a2-3Galb1-4GlcNAcb-Sp0	31.8226	19.3129	60.689
	443	GalNAcb1-6GalNAcb-Sp8	31.82	4.27305	13.4288
	75	Fuca1-2Galb1-4GlcNAcb1-3Galb1-4GlcNAcb1-3Galb1-4GlcNAcb-Sp0	31.7396	6.63101	20.8919
	499	Gala1-3(Fuca1-2)Galb1-4GlcNAcb1-6GalNAca-Sp14	31.7311	10.5414	33.2211
	533	Galb1-4GlcNAcb1-2 Mana1-6(Galb1-4GlcNAcb1-4)(Galb1-4GlcNAcb1-2Mana1-3)Manb1-4GlcNAcb1-4(Fuca1-6)GlcNAc-Sp21	31.6581	22.4096	70.7863
	262	Neu5Aca2-3Galb1-4GlcNAcb1-3Galb1-4GlcNAcb-Sp0	31.6057	6.8163	21.5666
	594	GlcNAcb1-3Galb1-4GlcNAcb1-3GalNAca-Sp14	30.9706	6.30073	20.3442
	159	Galb1-4GalNAcb1-3(Fuca1-2)Galb1-4GlcNAcb-Sp8	30.5504	13.8629	45.3771
	600	Galb1-4GlcNAcb1-3Galb1-3GalNAca-Sp14	30.274	8.00919	26.4557
	406	Gala1-3Galb1-4GlcNAcb1-3GalNAca-Sp14	30.023	16.7251	55.7075
	383	Galb1-3GlcNAcb1-3Galb1-4GlcNAcb1-6(Galb1-3GlcNAcb1-3)Galb1-4Glcb-Sp0	30.0188	19.5567	65.1482
	402	Galb1-4(Fuca1-3)GlcNAcb1-3GalNAca-Sp14	29.7108	16.9715	57.1223
	423	Fuca1-2Galb1-3GlcNAcb1-3GalNAc-Sp14	29.7028	10.4885	35.3116
	385	Galb1-4GlcNAcb1-6(Fuca1-4(Fuca1-2Galb1-3)GlcNAcb1-3)Galb1-4Glc-Sp21	29.5972	9.9855	33.738
	148	Galb1-3GlcNAcb1-3Galb1-4GlcNAcb-Sp0	29.428	9.90037	33.6427
	555	Neu5Gca2-8Neu5Aca2-3Galb1-4GlcNAc-Sp0	29.4215	11.6801	39.6992
	232	GalNAcb1-4(Neu5Aca2-3)Galb1-4GlcNAcb-Sp0	29.1228	8.97036	30.8018
	399	Galb1-4GlcNAcb1-2Mana1-6(GlcNAcb1-2Mana1-3)Manb1-4GlcNAcb1-4GlcNAc-Sp12	29.12	10.0467	34.501
	536	GlcNAcb1-3Galb1-4GlcNAcb1-6(GlcNAcb1-3)Galb1-4GlcNAc-Sp0	28.9765	19.7174	68.0462
	330	Neu5,9Ac2a2-3Galb1-3GlcNAcb-Sp0	28.8763	10.0352	34.7523
	459	Galb1-4GlcNAcb1-6(Galb1-4GlcNAcb1-2)Mana1-6(Galb1-4GlcNAcb1-2Mana1-3)Manb1-4GlcNAcb1-4GlcNAcb-Sp19	28.5825	6.18546	21.6407
	370	Galb1-4GlcNAcb1-2Mana1-6(Galb1-4GlcNAcb1-4(Galb1-4GlcNAcb1-2)Mana1-3)Manb1-4GlcNAcb1-4GlcNAc-Sp21	28.5555	7.69862	26.9602
	509	Galb1-4GlcNAcb1-6(Galb1-4GlcNAcb1-2)Mana1-6(GlcNAcb1-4)Galb1-4GlcNAcb1-4(Gal b1-4GlcNAcb1-2)Mana1-3)Manb1-4GlcNAcb1-4(Fuca1-6)GlcNAc-Sp21	28.4422	12.1515	42.7234
	222	Fuca1-2Galb1-4(6S)GlcNAcb-Sp8	28.3583	8.75331	30.8668
	422	GlcNAcb1-2(GlcNAcb1-6)Mana1-6(GlcNAcb1-2Mana1-3)Manb1-4GlcNAcb1-4GlcNAcb-Sp19	27.8485	19.5418	70.1717
	446	Fuca1-2Galb1-4 GlcNAcb1-2Mana1-6(Fuca1-2Galb1-4GlcNAcb1-2(Fuca1-2Galb1-4GlcNAcb1-4)Mana1-3)Manb1-4GlcNAcb1-4GlcNAcb-Sp12	27.8116	15.7274	56.5499
	82	Fucb1-3GlcNAcb-Sp8	27.7765	6.3046	22.6976
	457	Neu5Aca2-6Galb1-4GlcNAcb1-6(Fuca1-2Galb1-3GlcNAcb1-3)Galb1-4Glc-Sp21	27.7414	1.78621	6.43878
	408	Galb1-3GlcNAca1-6Galb1-4GlcNAcb-Sp0	27.5846	15.1413	54.8903
	304	GlcNAcb1-6(Galb1-4GlcNAcb1-3)Galb1-4GlcNAc-Sp0	27.4158	8.5662	31.2454
	570	(3S)GlcAb1-3Galb1-4GlcNAcb1-3Galb1-4Glc-Sp0	27.3283	16.3622	59.8728
	171	Galb1-4GlcNAcb-Sp23	26.9251	11.0018	40.8605
	510	Galb1-3GlcNAca1-3Galb1-4GlcNAcb-Sp8	26.8494	10.5322	39.2271
	316	Mana1-2Mana1-6(Mana1-3)Mana1-6(Mana1-2Mana1-2Mana1-3)Mana-Sp9	26.6599	2.11152	7.9202
	53	GlcNAcb1-2Mana1-6(GlcNAcb1-2Mana1-3)Manb1-4GlcNAcb1-4GlcNAcb-Sp13	26.6087	2.81329	10.5728
	514	(3S)GalNAcb1-4(3S)GlcNAc-Sp8	26.394	14.5782	55.2329
	611	Galb1-3GalNAcb1-4(Neu5Aca2-8Neu5Aca2-8Neu5Aca2-3)Galb1-4Glcb-Sp21	26.1967	11.5427	44.0616
	516	(3S)GalNAcb1-4GlcNAc-Sp8	26.0319	13.737	52.7697
	539	Galb1-3GalNAcb1-3Gal-Sp21	26.0129	2.92905	11.26
	511	Galb1-3(6S)GlcNAcb-Sp8	25.9671	6.57825	25.333
	314	Mana1-6Manb-Sp10	25.8729	9.21298	35.6086
	49	Neu5,9Ac2a2-6Galb1-4GlcNAcb-Sp8	25.7878	17.1447	66.4838
	369	Galb1-4(Fuca1-3)GlcNAcb1-6(Fuca1-2Galb1-4GlcNAcb1-3)Galb1-4Glc-Sp21	25.6242	5.46372	21.3225
	155	Galb1-4(Fuca1-3)GlcNAcb1-3Galb1-4(Fuca1-3)GlcNAcb1-3Galb1-4(Fuca1-3)GlcNAcb-Sp0	25.5941	11.9635	46.7434
	436	Galb1-4GlcNAcb1-2Mana1-6(GlcNAcb1-4)(Galb1-4GlcNAcb1-2Mana1-3)Manb1-4GlcNAcb1-4GlcNAc-Sp21	25.5168	12.2134	47.8641
	373	Gala1-3Galb1-4(Fuca1-3)GlcNAcb1-2Mana1-6(Gala1-3Galb1-4(Fuca1-3)GlcNAcb1-2Mana1-3)Manb1-4GlcNAcb1-4GlcNAcb-Sp20	25.5082	2.66313	10.4403
	478	Neu5Aca2-6Galb1-4GlcNAcb1-6(Galb1-3GlcNAcb1-3)Galb1-4Glcb-Sp21	25.4875	1.95906	7.68635
	431	Fuca1-3GlcNAcb1-6(Galb1-4GlcNAcb1-3)Galb1-4Glc-Sp21	25.1514	10.1676	40.4256
	281	Neu5Gca2-3Galb1-3(Fuca1-4)GlcNAcb-Sp0	25.0307	7.64451	30.5405
	301	Galb1-3Galb1-4GlcNAcb-Sp8	25.0196	10.0043	39.9856
	315	Mana1-6(Mana1-3)Mana1-6(Mana1-3)Manb-Sp10	24.9481	13.5422	54.2817
	403	GalNAca1-3GalNAcb1-3Gala1-4Galb1-4GlcNAcb-Sp0	24.8773	2.96839	11.9321
	240	Neu5Aca2-3Galb1-3(Fuca1-4)GlcNAcb-Sp8	24.2078	1.06441	4.39694
	183	GlcNAcb1-3Galb1-4GlcNAcb-Sp0	24.1266	3.15074	13.0592
	11	Neu5Acb-Sp8	24.0725	7.63919	31.7341
	65	Fuca1-2Galb1-3GalNAcb1-4(Neu5Aca2-3)Galb1-4Glcb-Sp9	23.9963	8.73889	36.4176
	325	Galb1-3GlcNAcb1-2Mana1-6(Galb1-3GlcNAcb1-2Mana1-3)Manb1-4GlcNAcb1-4GlcNAcb-Sp19	23.7134	3.03714	12.8077
	340	GlcNAca1-4Galb1-4GlcNAcb-Sp0	23.3281	6.52859	27.986
	136	Neu5Aca2-6(Galb1-3)GalNAca-Sp8	23.3214	7.98185	34.2255
	54	Galb1-4GlcNAcb1-2Mana1-6(Galb1-4GlcNAcb1-2Mana1-3)Manb1-4GlcNAcb1-4GlcNAcb-Sp12	22.8052	16.0389	70.33
	382	Galb1-3GalNAca1-3(Fuca1-2)Galb1-4GlcNAc-Sp0	22.7567	5.3598	23.5526
	438	Galb1-4GlcNAcb1-6(Galb1-4GlcNAcb1-2)Mana1-6(GlcNAcb1-4)(Galb1-4GlcNAcb1-2Mana1-3)Manb1-4GlcNAcb1-4GlcNAc-Sp21	22.6181	4.96088	21.9332
	19	Galb1-4GlcNAcb1-6(Galb1-4GlcNAcb1-3)GalNAca-Sp8	22.0958	4.83717	21.8918
	515	GalNAcb1-4(6S)GlcNAc-Sp8	21.7747	7.35452	33.7754
	395	Gala1-3Galb1-3GlcNAcb1-2Mana1-6(Gala1-3Galb1-3GlcNAcb1-2Mana1-3)Manb1-4GlcNAcb1-4GlcNAc-Sp19	21.6153	14.1333	65.3857
	398	GlcNAcb1-2Mana1-6(Galb1-4GlcNAcb1-2Mana1-3)Manb1-4GlcNAcb1-4GlcNAc-Sp12	21.592	10.9806	50.8549
	237	Neu5Aca2-3GalNAca-Sp8	21.4494	3.42125	15.9504
	356	(6S)GlcNAcb1-3Galb1-4GlcNAcb-Sp0	21.3284	8.01802	37.5933
	512	(6S)(4S)GalNAcb1-4GlcNAc-Sp8	21.079	6.58668	31.2476
	323	Neu5Aca2-8Neu5Aca2-8Neu5Acb-Sp8	21.03	19.6013	93.2063
	517	(4S)GalNAcb-Sp10	20.6337	9.82277	47.6054
	287	Neu5Gca2-6Galb1-4GlcNAcb-Sp0	20.5185	3.98967	19.4443
	86	GalNAca1-3(Fuca1-2)Galb1-4GlcNAcb-Sp0	20.4162	9.82758	48.1361
	384	Galb1-4(Fuca1-3)GlcNAcb1-6(Galb1-3GlcNAcb1-3)Galb1-4Glc-Sp21	20.1336	13.2671	65.8951
	335	GalNAcb1-3Gala1-4Galb1-4GlcNAcb1-3Galb1-4Glcb-Sp0	20.0732	7.24384	36.0872
	184	GlcNAcb1-3Galb1-4GlcNAcb-Sp8	19.8935	10.7396	53.9857
	302	Neu5Aca2-6Galb1-4GlcNAcb1-2Mana1-6(Galb1-4GlcNAcb1-2Mana1-3)Manb1-4GlcNAcb1-4GlcNAcb-Sp12	19.8453	7.17682	36.1639
	73	Fuca1-2Galb1-4(Fuca1-3)GlcNAcb-Sp8	19.8203	3.1009	15.6451
	435	GlcNAcb1-6(GlcNAcb1-2)Mana1-6(GlcNAcb1-4)(GlcNAcb1-4(GlcNAcb1-2)Mana1-3)Manb1-4GlcNAcb1-4GlcNAc-Sp21	19.0214	8.63653	45.4043
	290	Galb1-3GlcNAcb1-3Galb1-3GlcNAcb-Sp0	18.9621	16.3289	86.1136
	298	(6S)Galb1-4(6S)GlcNAcb-Sp0	18.888	9.74092	51.5718
	434	GlcNAcb1-6(GlcNAcb1-2)Mana1-6(GlcNAcb1-4)(GlcNAcb1-2Mana1-3)Manb1-4GlcNAcb1-4GlcNAc-Sp21	18.8224	2.73081	14.5083
	437	Galb1-4GlcNAcb1-2Mana1-6(GlcNAcb1-4)(Galb1-4GlcNAcb1-4(Galb1-4GlcNAcb1-2)Mana1-3)Manb1-4GlcNAcb1-4GlcNAc-Sp21	18.8105	11.0951	58.9834
	432	GlcNAcb1-2Mana1-6(GlcNAcb1-4)(GlcNAcb1-2Mana1-3)Manb1-4GlcNAcb1-4GlcNAc-Sp21	18.6778	8.55738	45.8158
	553	Neu5Gca2-8Neu5Gca2-3Galb1-4GlcNAc-Sp0	18.6285	12.9771	69.6626
	303	Galb1-4GlcNAcb1-6(Galb1-4GlcNAcb1-3)Galb1-4GlcNAc-Sp0	18.1192	15.9415	87.9812
	529	GalNAcb1-4GlcNAcb1-2Mana-Sp0	17.9551	5.86951	32.69
	164	Galb1-4GlcNAcb1-3Galb1-4GlcNAcb-Sp0	17.6381	8.52234	48.3179
	513	(6S)GalNAcb1-4GlcNAc-Sp8	17.471	15.3905	88.0918
	317	Mana1-2Mana1-6(Mana1-2Mana1-3)Mana1-6(Mana1-2Mana1-2Mana1-3)Mana-Sp9	16.9553	10.7662	63.4978
	416	GalNAca1-3GalNAcb1-3Gala1-4Galb1-4Glcb-Sp0	16.4215	2.46124	14.988
	74	Fuca1-2Galb1-4GlcNAcb1-3Galb1-4GlcNAcb-Sp0	15.9392	3.88126	24.3503
	389	GlcNAcb1-2Mana1-6(GlcNAcb1-4(GlcNAcb1-2)Mana1-3)Manb1-4GlcNAcb1-4GlcNAc-Sp21	15.3301	11.5427	75.2947
	163	Galb1-4GlcNAcb1-3Galb1-4GlcNAcb1-3Galb1-4GlcNAcb-Sp0	14.3283	6.21542	43.3786
	518	Galb1-4(6P)GlcNAcb-Sp0	14.2268	3.56288	25.0435
	508	GlcNAcb1-6(GlcNAcb1-2)Mana1-6(GlcNAcb1-4)(GlcNAcb1-4(GlcNAcb1-2)Mana1-3)Manb1-4GlcNAcb1-4(Fuca1-6)GlcNAc-Sp21	14.1984	4.91757	34.6346
	407	Galb1-3GlcNAcb1-6Galb1-4GlcNAcb-Sp0	14.1411	5.42303	38.3493
	522	Gala1-3Galb1-4GlcNAcb1-2Mana-Sp0	13.204	9.19119	69.609
	430	Galb1-4GlcNAcb1-6(Fuca1-2Galb1-3GlcNAcb1-3)Galb1-4Glc-Sp21	13.1279	6.37551	48.5645
	309	Neu5Aca2-6Galb1-4GlcNAcb1-2Mana1-6(GlcNAcb1-2Mana1-3)Manb1-4GlcNAcb1-4GlcNAcb-Sp12	13.1013	6.30643	48.1358
	336	GalNAca1-3(Fuca1-2)Galb1-4GlcNAcb1-3Galb1-4GlcNAcb-Sp0	12.997	6.85749	52.7622
	531	GlcNAcb1-2 Mana1-6(GlcNAcb1-4)(GlcNAcb1-2Mana1-3)Manb1-4GlcNAcb1-4(Fuca1-6)GlcNAc-Sp21	12.662	2.97247	23.4754
	567	GlcNAb1-3Galb1-3GalNAc-Sp14	12.0636	8.64741	71.6817
	524	GalNAca1-3(Fuca1-2)Galb1-4 GlcNAcb1-2Mana-Sp0	11.9769	6.96054	58.1166
	439	Galb1-4GlcNAcb1-6(Galb1-4GlcNAcb1-2)Mana1-6(GlcNAcb1-4)(Galb1-4GlcNAcb1-4(Galb1-4GlcNAcb1-2)Mana1-3)Manb1-4GlcNAcb1-4GlcNAc-Sp21	11.6693	3.08189	26.4102
	10	Neu5Aca-Sp11	10.2021	5.28215	51.7752
	563	GalNAcb1-3GlcNAcb-Sp0	8.45473	4.41889	52.2653
	564	GalNAcb1-4GlcNAcb1-3GalNAcb1-4GlcNAcb-Sp0	6.53698	7.04527	107.776
	56	Neu5Aca2-6Galb1-4GlcNAcb1-2Mana1-6(Neu5Aca2-6Galb1-4GlcNAcb1-2Mana1-3)Manb1-4GlcNAcb1-4GlcNAcb-Sp13	5.69847	3.64765	64.0109
	532	Galb1-4GlcNAcb1-2 Mana1-6(GlcNAcb1-4)(Galb1-4GlcNAcb1-2Mana1-3)Manb1-4GlcNAcb1-4(Fuca1-6)GlcNAc-Sp21	3.48937	2.61742	75.0112
